# Supplementary material for: ﻿Centipedes (Myriapoda, Chilopoda) of Aldabra Atoll (Seychelles)
Source: Zookeys. 2025 Feb 21;1228:225–73. doi: 10.3897/zookeys.1228.143007 (PMC11871523; doi:10.3897/zookeys.1228.143007)
Supplement: XML Treatment for Lamyctes tristani [file zookeys.1228.143007-treatment1.xml]

<!DOCTYPE tp:taxon-treatment
  PUBLIC "-//TaxonX//DTD Taxonomic Treatment Publishing DTD v0 20100105//EN" "tax-treatment-NSO.dtd">
<tp:taxon-treatment xmlns:tp="http://www.plazi.org/taxpub"><tp:treatment-meta><kwd-group><label>Taxon classification</label><kwd>
                <named-content content-type="kingdom">Animalia</named-content>
              </kwd><kwd>
                <named-content content-type="order">Lithobiomorpha</named-content>
              </kwd><kwd>
                <named-content content-type="family">Henicopidae</named-content>
              </kwd></kwd-group><mixed-citation publication-type="journal"><person-group><name><surname>Popovici</surname><given-names>George</given-names></name><name><surname>Edgecombe</surname><given-names>Gregory D.</given-names></name></person-group><article-title>﻿Centipedes (<tp:taxon-name><tp:taxon-name-part taxon-name-part-type="subphylum">Myriapoda</tp:taxon-name-part></tp:taxon-name>, <tp:taxon-name><tp:taxon-name-part taxon-name-part-type="class">Chilopoda</tp:taxon-name-part></tp:taxon-name>) of Aldabra Atoll (Seychelles)</article-title><source>Zookeys</source><day>21</day><month>02</month><year>2025</year><volume>1228</volume><fpage>225</fpage><lpage>273</lpage><pub-id pub-id-type="doi">10.3897/zookeys.1228.143007</pub-id></mixed-citation></tp:treatment-meta><tp:nomenclature><label>﻿</label><tp:taxon-name>
              <object-id xmlns:xlink="http://www.w3.org/1999/xlink" content-type="arpha" xlink:type="simple">18A70C29-CAA0-5FD8-88E2-15C1A621B2A3</object-id>
              <tp:taxon-name-part taxon-name-part-type="genus" reg="Lamyctes">Lamyctes</tp:taxon-name-part>
              <tp:taxon-name-part taxon-name-part-type="species" reg="tristani">tristani</tp:taxon-name-part>
            </tp:taxon-name><tp:taxon-authority>(Pocock, 1893)</tp:taxon-authority><xref ref-type="fig" rid="F1">Fig. 1</xref></tp:nomenclature><tp:treatment-sec sec-type="material" id="SECID0ECDAE"><title>Examined material.</title><p>41 specimens: NHMUK015991449, 1♀, Cinq Cases, 16.03.1974; NHMUK015991450, 2♀, Malabar, 14.02.1975; NHMUK015991451 1♀, Picard, 28.02.1975; NHMUK015991452, 3♀, 1 juvenile, Cinq Cases B. F., 20.03.1974; NHMUK015991453, 2♀, Picard, 23.02.1974; NHMUK015991454, 2♀, Cinq Cases, 24.03.1974; NHMUK015991458, 3♀, Malabar, 08.06.1974; NHMUK015991455, 1♀, 1 juvenile, Aldabra, 30.01.1975; NHMUK015991456, 21♀, Picard, Summer 1975, leg. V. W. Spaull; NHMUK015991457, 2♀, 1 juvenile, <tp:taxon-name><tp:taxon-name-part taxon-name-part-type="genus" reg="Ochna">Ochna</tp:taxon-name-part></tp:taxon-name> litter, Cinq Cases B. F., 23.03.1974.</p></tp:treatment-sec><tp:treatment-sec sec-type="remarks" id="SECID0EODAE"><title>Remarks.</title><p>The 38 specimens from the Aldabra Atoll (from Cinq Cases, Malabar, and Picard) for which sex can reliably be determined are all females, such that the population is parthenogenetic. They are likely conspecific with <italic><tp:taxon-name><tp:taxon-name-part taxon-name-part-type="genus" reg="Lamyctes">L.</tp:taxon-name-part><tp:taxon-name-part taxon-name-part-type="species" reg="tristani">tristani</tp:taxon-name-part></tp:taxon-name></italic> as described from the Chagos Archipelago (<xref ref-type="bibr" rid="B87">Popovici et al. 2024</xref>), sharing the distinctly reduced spinous process on the tibia of leg pair 12, often taking the form of a rounded bump (Fig. <xref ref-type="fig" rid="F1">1C</xref>). The stability of this character is however uncertain as specimens from localities in the Aldabra Atoll exhibit conspicuous variation in the shape of the process (Fig. <xref ref-type="fig" rid="F1">1D</xref>, Table <xref ref-type="table" rid="T1">1</xref>). Additional similarities between these two populations include the morphology of the forcipular coxosternite (Fig. <xref ref-type="fig" rid="F1">1A, B</xref>), the number of antennal articles, and the number and shape of the spurs on the female gonopods (Fig. <xref ref-type="fig" rid="F1">1E</xref>). Variability in the characters of antennal article number, number, and distribution of coxal pores and shape of the distal spinous process on the tibia of leg pair 12 are listed in Table <xref ref-type="table" rid="T1">1</xref> and compared with putatively conspecific individuals from the Chagos Archipelago, excluding anamorphic stages.</p><table-wrap id="T1" position="float" orientation="portrait"><label>Table 1.</label><caption><p>Morphological variability of putative <italic><tp:taxon-name><tp:taxon-name-part taxon-name-part-type="genus" reg="Lamyctes">L.</tp:taxon-name-part><tp:taxon-name-part taxon-name-part-type="species" reg="tristani">tristani</tp:taxon-name-part></tp:taxon-name></italic> specimens from Western Indian Ocean localities. Asterisk indicating regenerated appendage.</p></caption><table id="TID0ERJCI" rules="all"><tbody><tr><th rowspan="1" colspan="1">Locality</th><th rowspan="1" colspan="1">Body length (mm)</th><th rowspan="1" colspan="1">Antennal article number</th><th rowspan="1" colspan="1">Coxal pore formula (legs 12/12 – 13/13 – 14/14 – 15/15)</th><th rowspan="1" colspan="1">Shape of tibial spinous process on leg pair 12</th></tr><tr><td rowspan="1" colspan="1">Cinq Cases (Aldabra)</td><td rowspan="1" colspan="1">3.5</td><td rowspan="1" colspan="1">20</td><td rowspan="1" colspan="1">1/1 – 1/1 – 1/1 – 1/1</td><td rowspan="1" colspan="1">Rounded bump</td></tr><tr><td rowspan="1" colspan="1">Cinq Cases (Aldabra)</td><td rowspan="1" colspan="1">4</td><td rowspan="1" colspan="1">20</td><td rowspan="1" colspan="1">1/1 – 1/1 – 1/1 – 1/1</td><td rowspan="1" colspan="1">Rounded bump</td></tr><tr><td rowspan="1" colspan="1">Cinq Cases (Aldabra)</td><td rowspan="1" colspan="1">5</td><td rowspan="1" colspan="1">17</td><td rowspan="1" colspan="1">2/2 – 2/2 – 3/3 – 2/2</td><td rowspan="1" colspan="1">Acuminate, minute</td></tr><tr><td rowspan="1" colspan="1">Cinq Cases (Aldabra)</td><td rowspan="1" colspan="1">5</td><td rowspan="1" colspan="1">22</td><td rowspan="1" colspan="1">3/3 – 3/3 – 3/3 – 2/2</td><td rowspan="1" colspan="1">Acuminate, minute</td></tr><tr><td rowspan="1" colspan="1">Cinq Cases (Aldabra)</td><td rowspan="1" colspan="1">5</td><td rowspan="1" colspan="1">-</td><td rowspan="1" colspan="1">2/2 – 3/3 – 3/3 – 2/2</td><td rowspan="1" colspan="1">-</td></tr><tr><td rowspan="1" colspan="1">Cinq Cases (Aldabra)</td><td rowspan="1" colspan="1">5</td><td rowspan="1" colspan="1">22</td><td rowspan="1" colspan="1">2/2 – 3/3 – 3/3 – 2/2</td><td rowspan="1" colspan="1">Rounded bump</td></tr><tr><td rowspan="1" colspan="1">Cinq Cases (Aldabra)</td><td rowspan="1" colspan="1">6</td><td rowspan="1" colspan="1">23</td><td rowspan="1" colspan="1">3/3 – 3/3 – 3/3 – 3/3</td><td rowspan="1" colspan="1">Acuminate, minute</td></tr><tr><td rowspan="1" colspan="1">Malabar (Aldabra)</td><td rowspan="1" colspan="1">5.5</td><td rowspan="1" colspan="1">24</td><td rowspan="1" colspan="1">2/2 – 2/2 – 3/3 – 2/2</td><td rowspan="1" colspan="1">-</td></tr><tr><td rowspan="1" colspan="1">Malabar (Aldabra)</td><td rowspan="1" colspan="1">5.5</td><td rowspan="1" colspan="1">24</td><td rowspan="1" colspan="1">2/2 – 2/2 – 3/3 – 2/2</td><td rowspan="1" colspan="1">Rounded bump</td></tr><tr><td rowspan="1" colspan="1">Malabar (Aldabra)</td><td rowspan="1" colspan="1">6</td><td rowspan="1" colspan="1">(23)24</td><td rowspan="1" colspan="1">2/2 – 2/2 – 2/3 – 2/2</td><td rowspan="1" colspan="1">Rounded bump</td></tr><tr><td rowspan="1" colspan="1">Malabar (Aldabra)</td><td rowspan="1" colspan="1">6</td><td rowspan="1" colspan="1">15(20)</td><td rowspan="1" colspan="1">3/3 – 3/3 – 3/3 – 3/3</td><td rowspan="1" colspan="1">Asymmetrical, rounded bump on left tibia, acuminate spur on right tibia</td></tr><tr><td rowspan="1" colspan="1">Malabar (Aldabra)</td><td rowspan="1" colspan="1">6</td><td rowspan="1" colspan="1">24</td><td rowspan="1" colspan="1">3/3 – 3/3 – 3/3 – 3/3</td><td rowspan="1" colspan="1">-</td></tr><tr><td rowspan="1" colspan="1">Picard (Aldabra)</td><td rowspan="1" colspan="1">3.5</td><td rowspan="1" colspan="1">19</td><td rowspan="1" colspan="1">1/1 – 1/1 – 1/1 – 1/1</td><td rowspan="1" colspan="1">Rounded bump</td></tr><tr><td rowspan="1" colspan="1">Picard (Aldabra)</td><td rowspan="1" colspan="1">3.5</td><td rowspan="1" colspan="1">20</td><td rowspan="1" colspan="1">1/1 – 1/1 – 1/1 – 1/1</td><td rowspan="1" colspan="1">Rounded bump</td></tr><tr><td rowspan="1" colspan="1">Picard (Aldabra)</td><td rowspan="1" colspan="1">3.5</td><td rowspan="1" colspan="1">20</td><td rowspan="1" colspan="1">1/1 – 1/1 – 1/1 – 1/1</td><td rowspan="1" colspan="1">Rounded bump</td></tr><tr><td rowspan="1" colspan="1">Picard (Aldabra)</td><td rowspan="1" colspan="1">4</td><td rowspan="1" colspan="1">20</td><td rowspan="1" colspan="1">1/1 – 1/1 – 1/1 – 1/1</td><td rowspan="1" colspan="1">Rounded bump</td></tr><tr><td rowspan="1" colspan="1">Picard (Aldabra)</td><td rowspan="1" colspan="1">4</td><td rowspan="1" colspan="1">20</td><td rowspan="1" colspan="1">1/1 – 1/1 – 1/1 – 1/1</td><td rowspan="1" colspan="1">Rounded bump</td></tr><tr><td rowspan="1" colspan="1">Picard (Aldabra)</td><td rowspan="1" colspan="1">4</td><td rowspan="1" colspan="1">20</td><td rowspan="1" colspan="1">1/1 – 1/1 – 1/1 – 1/1</td><td rowspan="1" colspan="1">Rounded bump</td></tr><tr><td rowspan="1" colspan="1">Picard (Aldabra)</td><td rowspan="1" colspan="1">4</td><td rowspan="1" colspan="1">20</td><td rowspan="1" colspan="1">1/1 – 1/1 – 1/1 – 1/1</td><td rowspan="1" colspan="1">Rounded bump</td></tr><tr><td rowspan="1" colspan="1">Picard (Aldabra)</td><td rowspan="1" colspan="1">4</td><td rowspan="1" colspan="1">21</td><td rowspan="1" colspan="1">2/2 – 2/2 – 2/2 – 1/1</td><td rowspan="1" colspan="1">Rounded bump</td></tr><tr><td rowspan="1" colspan="1">Picard (Aldabra)</td><td rowspan="1" colspan="1">4</td><td rowspan="1" colspan="1">21</td><td rowspan="1" colspan="1">2/2 – 2/2 – 2/2 – 1/1</td><td rowspan="1" colspan="1">Rounded bump</td></tr><tr><td rowspan="1" colspan="1">Picard (Aldabra)</td><td rowspan="1" colspan="1">4</td><td rowspan="1" colspan="1">20</td><td rowspan="1" colspan="1">1/1 – 1/1 – 1/1 – 1/1</td><td rowspan="1" colspan="1">-</td></tr><tr><td rowspan="1" colspan="1">Picard (Aldabra)</td><td rowspan="1" colspan="1">4.5</td><td rowspan="1" colspan="1">24</td><td rowspan="1" colspan="1">2/2 – 2/2 – 3/3 – 2/2</td><td rowspan="1" colspan="1">Acuminate, minute</td></tr><tr><td rowspan="1" colspan="1">Picard (Aldabra)</td><td rowspan="1" colspan="1">4.5</td><td rowspan="1" colspan="1">(22)23</td><td rowspan="1" colspan="1">2/2 – 2/2 – 3/3 – 2/2</td><td rowspan="1" colspan="1">Rounded bump</td></tr><tr><td rowspan="1" colspan="1">Picard (Aldabra)</td><td rowspan="1" colspan="1">4.5</td><td rowspan="1" colspan="1">21</td><td rowspan="1" colspan="1">1/1 – 2/2 – 2/2 – 2/2</td><td rowspan="1" colspan="1">-</td></tr><tr><td rowspan="1" colspan="1">Picard (Aldabra)</td><td rowspan="1" colspan="1">5</td><td rowspan="1" colspan="1">(24)25</td><td rowspan="1" colspan="1">2/2 – 2/2 – 2/2 – 2/2</td><td rowspan="1" colspan="1">Rounded bump</td></tr><tr><td rowspan="1" colspan="1">Picard (Aldabra)</td><td rowspan="1" colspan="1">5</td><td rowspan="1" colspan="1">(22)23</td><td rowspan="1" colspan="1">3/3 – 3/3 – 3/3 – 2/2</td><td rowspan="1" colspan="1">Acuminate, minute</td></tr><tr><td rowspan="1" colspan="1">Picard (Aldabra)</td><td rowspan="1" colspan="1">5</td><td rowspan="1" colspan="1">15*</td><td rowspan="1" colspan="1">3/3 – 3/3 – 3/3 – 2/2</td><td rowspan="1" colspan="1">Acuminate, minute</td></tr><tr><td rowspan="1" colspan="1">Picard (Aldabra)</td><td rowspan="1" colspan="1">5</td><td rowspan="1" colspan="1">24</td><td rowspan="1" colspan="1">2/2 – 3/3 – 3/3 – 2/2</td><td rowspan="1" colspan="1">Acuminate, minute</td></tr><tr><td rowspan="1" colspan="1">Picard (Aldabra)</td><td rowspan="1" colspan="1">5</td><td rowspan="1" colspan="1">(21)24</td><td rowspan="1" colspan="1">2/2 – 3/3 – 3/3 – 2/2</td><td rowspan="1" colspan="1">Acuminate, minute</td></tr><tr><td rowspan="1" colspan="1">Picard (Aldabra)</td><td rowspan="1" colspan="1">5</td><td rowspan="1" colspan="1">-</td><td rowspan="1" colspan="1">2/2 – 3/3 – 3/3 – 2/2</td><td rowspan="1" colspan="1">Acuminate, minute</td></tr><tr><td rowspan="1" colspan="1">Picard (Aldabra)</td><td rowspan="1" colspan="1">5</td><td rowspan="1" colspan="1">24</td><td rowspan="1" colspan="1">2/2 – 3/3 – 3/3 – 2/2</td><td rowspan="1" colspan="1">Acuminate, minute</td></tr><tr><td rowspan="1" colspan="1">Picard (Aldabra)</td><td rowspan="1" colspan="1">5</td><td rowspan="1" colspan="1">20</td><td rowspan="1" colspan="1">2/2 – 2/2 – 3/3 – 2/2</td><td rowspan="1" colspan="1">Rounded bump</td></tr><tr><td rowspan="1" colspan="1">Picard (Aldabra)</td><td rowspan="1" colspan="1">5.5</td><td rowspan="1" colspan="1">24</td><td rowspan="1" colspan="1">3/3 – 3/3 – 3/3 – 3/3</td><td rowspan="1" colspan="1">Acuminate, minute</td></tr><tr><td rowspan="1" colspan="1">Picard (Aldabra)</td><td rowspan="1" colspan="1">6</td><td rowspan="1" colspan="1">24</td><td rowspan="1" colspan="1">3/3 – 3/3 – 3/3 – 3/3</td><td rowspan="1" colspan="1">Acuminate, reduced in size</td></tr><tr><td rowspan="1" colspan="1">Picard (Aldabra)</td><td rowspan="1" colspan="1">7</td><td rowspan="1" colspan="1">(24)25</td><td rowspan="1" colspan="1">3/3 – 3/3 – 3/3 – 3/3</td><td rowspan="1" colspan="1">Acuminate, reduced in size</td></tr><tr><td rowspan="1" colspan="1">Diego Garcia (Chagos)</td><td rowspan="1" colspan="1">6</td><td rowspan="1" colspan="1">27</td><td rowspan="1" colspan="1">3/3 – 3/3 – 3/3 – 3/3</td><td rowspan="1" colspan="1">Rounded bump</td></tr><tr><td rowspan="1" colspan="1">Diego Garcia (Chagos)</td><td rowspan="1" colspan="1">6.2</td><td rowspan="1" colspan="1">(18)20</td><td rowspan="1" colspan="1">3/3 – 3/3 – 3/3 – 3/3</td><td rowspan="1" colspan="1">Rounded bump</td></tr><tr><td rowspan="1" colspan="1">Diego Garcia (Chagos)</td><td rowspan="1" colspan="1">6.5</td><td rowspan="1" colspan="1">(21)24</td><td rowspan="1" colspan="1">3/3 – 3/3 – 3/4 – 4/4</td><td rowspan="1" colspan="1">Rounded bump</td></tr></tbody></table></table-wrap><fig id="F1" position="float" orientation="portrait"><object-id xmlns:xlink="http://www.w3.org/1999/xlink" content-type="doi" xlink:type="simple">10.3897/zookeys.1228.143007.figure1</object-id><object-id xmlns:xlink="http://www.w3.org/1999/xlink" content-type="arpha" xlink:type="simple">2DD18A5C-80F5-5260-9F3B-B864739B6324</object-id><label>Figure 1.</label><caption><p><italic><tp:taxon-name><tp:taxon-name-part taxon-name-part-type="genus" reg="Lamyctes">Lamyctes</tp:taxon-name-part><tp:taxon-name-part taxon-name-part-type="species" reg="tristani">tristani</tp:taxon-name-part></tp:taxon-name></italic> (Pocock, 1893) <bold>A, B, D</bold> NHMUK015991452 <bold>A</bold> forcipular segment, ventral view <bold>B</bold> anterior margin of forcipular coxosternite, ventral view <bold>C</bold> NHMUK015991458, distal end of tibia of leg pair 12, lateral view <bold>D</bold> distal end of tibia of leg pair 12, lateral view <bold>E</bold> NHMUK015991456, Female gonopods, ventral view.</p></caption><graphic xmlns:xlink="http://www.w3.org/1999/xlink" xlink:href="zookeys-1228-225_article-143007__-g001.jpg" position="float" orientation="portrait" xlink:type="simple" id="oo_1257820.jpg"><uri content-type="original_file" xlink:type="simple">https://binary.pensoft.net/fig/1257820</uri></graphic></fig><sec sec-type="﻿Order Scolopendromorpha" id="SECID0EX1AE"><title>﻿Order <tp:taxon-name><tp:taxon-name-part taxon-name-part-type="order">Scolopendromorpha</tp:taxon-name-part></tp:taxon-name></title><p>
                <bold>Family <tp:taxon-name><tp:taxon-name-part taxon-name-part-type="family">Cryptopidae</tp:taxon-name-part></tp:taxon-name></bold>
              </p><p>
                <bold>Genus <italic><tp:taxon-name><tp:taxon-name-part taxon-name-part-type="subgenus" reg="Cryptops">Cryptops</tp:taxon-name-part></tp:taxon-name></italic> Leach, 1815</bold>
              </p></sec></tp:treatment-sec><ref-list><ref id="B87"><mixed-citation xmlns:xlink="http://www.w3.org/1999/xlink" xlink:type="simple"><person-group><name name-style="western"><surname>Popovici</surname><given-names>G</given-names></name><name name-style="western"><surname>Edgecombe</surname><given-names>GD</given-names></name><name name-style="western"><surname>Hall</surname><given-names>DW</given-names></name></person-group> (<year>2024</year>) <article-title>New <tp:taxon-name><tp:taxon-name-part taxon-name-part-type="class">Chilopoda</tp:taxon-name-part></tp:taxon-name> from the Chagos Archipelago.</article-title><source>Journal of Natural History</source><volume>58</volume>(<issue>41–44</issue>): <fpage>1885</fpage>–<lpage>1915</lpage>. <ext-link xlink:href="10.1080/00222933.2024.2395903" ext-link-type="doi" xlink:type="simple">https://doi.org/10.1080/00222933.2024.2395903</ext-link></mixed-citation></ref></ref-list></tp:taxon-treatment>
