# Supplementary material for: ﻿Centipedes (Myriapoda, Chilopoda) of Aldabra Atoll (Seychelles)
Source: Zookeys. 2025 Feb 21;1228:225–73. doi: 10.3897/zookeys.1228.143007 (PMC11871523; doi:10.3897/zookeys.1228.143007)
Supplement: XML Treatment for Cryptops cf. japonicus [file zookeys.1228.143007-treatment2.xml]

<!DOCTYPE tp:taxon-treatment
  PUBLIC "-//TaxonX//DTD Taxonomic Treatment Publishing DTD v0 20100105//EN" "tax-treatment-NSO.dtd">
<tp:taxon-treatment xmlns:tp="http://www.plazi.org/taxpub"><tp:treatment-meta><kwd-group><label>Taxon classification</label><kwd>
                <named-content content-type="kingdom">Animalia</named-content>
              </kwd><kwd>
                <named-content content-type="order">Scolopendromorpha</named-content>
              </kwd><kwd>
                <named-content content-type="family">Cryptopidae</named-content>
              </kwd></kwd-group><mixed-citation publication-type="journal"><person-group><name><surname>Popovici</surname><given-names>George</given-names></name><name><surname>Edgecombe</surname><given-names>Gregory D.</given-names></name></person-group><article-title>﻿Centipedes (<tp:taxon-name><tp:taxon-name-part taxon-name-part-type="subphylum">Myriapoda</tp:taxon-name-part></tp:taxon-name>, <tp:taxon-name><tp:taxon-name-part taxon-name-part-type="class">Chilopoda</tp:taxon-name-part></tp:taxon-name>) of Aldabra Atoll (Seychelles)</article-title><source>Zookeys</source><day>21</day><month>02</month><year>2025</year><volume>1228</volume><fpage>225</fpage><lpage>273</lpage><pub-id pub-id-type="doi">10.3897/zookeys.1228.143007</pub-id></mixed-citation></tp:treatment-meta><tp:nomenclature><label>﻿</label><tp:taxon-name>
              <object-id xmlns:xlink="http://www.w3.org/1999/xlink" content-type="arpha" xlink:type="simple">DC1DCBCA-CB15-5101-A237-0EB887D8E379</object-id>
              <tp:taxon-name-part taxon-name-part-type="genus" reg="Cryptops">Cryptops</tp:taxon-name-part>
              <tp:taxon-name-part taxon-name-part-type="uncertainty-rank">cf.</tp:taxon-name-part>
              <tp:taxon-name-part taxon-name-part-type="species" reg="japonicus">japonicus</tp:taxon-name-part>
            </tp:taxon-name><tp:taxon-authority>Takakuwa, 1934</tp:taxon-authority><xref ref-type="fig" rid="F2">Fig. 2</xref></tp:nomenclature><tp:treatment-sec sec-type="material" id="SECID0EB4AE"><title>Examined material.</title><p>35 specimens: NHMUK015991425, 4 specimens, Black Path, Picard, Summer 1975, leg. V. W. Spaull; NHMUK015991429, 1 specimen, Aldabra, 10.11.1973; NHMUK015991430, 6 specimens, Point Hodoul, Grande Terre, 22.03.1974; NHMUK015991431, 2 specimens, Ile. Malabar, 08.06.1974; NHMUK015991432, 18 specimens, <italic><tp:taxon-name><tp:taxon-name-part taxon-name-part-type="genus" reg="Casuarina">Casuarina</tp:taxon-name-part></tp:taxon-name></italic> and <italic><tp:taxon-name><tp:taxon-name-part taxon-name-part-type="genus" reg="Sideroxylon">Sideroxylon</tp:taxon-name-part></tp:taxon-name></italic> litter, Anse Cedres, 12.02.1974; NHMUK015991433, 4 specimens, Esprit, 14.12.1974.</p></tp:treatment-sec><tp:treatment-sec sec-type="remarks" id="SECID0EV4AE"><title>Remarks.</title><p><tp:taxon-name><tp:taxon-name-part taxon-name-part-type="genus" reg="Cryptops">Cryptops</tp:taxon-name-part><tp:taxon-name-part taxon-name-part-type="uncertainty-rank">cf.</tp:taxon-name-part><tp:taxon-name-part taxon-name-part-type="species" reg="japonicus">japonicus</tp:taxon-name-part></tp:taxon-name> collected in Aldabra is an unexpected occurrence for a species otherwise restricted to localities in southern Japan, the Korean peninsula, Manchuria (<xref ref-type="bibr" rid="B101">Takakuwa 1936</xref>) and Taiwan (<xref ref-type="bibr" rid="B19">Chao 2008</xref>). Despite the description of the morphologically similar <italic><tp:taxon-name><tp:taxon-name-part taxon-name-part-type="genus" reg="Cryptops">C.</tp:taxon-name-part><tp:taxon-name-part taxon-name-part-type="species" reg="doriae">doriae</tp:taxon-name-part></tp:taxon-name></italic> Pocock, 1891 from nearby localities in the Seychelles (<xref ref-type="bibr" rid="B56">Lewis 2007a</xref>), consistent diagnostic morphological characters separate these two populations. Most prominently, specimens from Aldabra only have one pretarsal accessory spur on legs 1–20, &gt; 1/2 the length of the pretarsus (Fig. <xref ref-type="fig" rid="F2">2E</xref>), in contrast to <italic><tp:taxon-name><tp:taxon-name-part taxon-name-part-type="genus" reg="Cryptops">C.</tp:taxon-name-part><tp:taxon-name-part taxon-name-part-type="species" reg="doriae">doriae</tp:taxon-name-part></tp:taxon-name></italic> from the Seychelles which has been described with two generally subequal, conspicuous, accessory spurs that are much shorter relative to the pretarsus, on the same leg pair range (<xref ref-type="bibr" rid="B56">Lewis 2007a</xref>). The examined specimens agree with the description provided by <xref ref-type="bibr" rid="B19">Chao (2008)</xref> based on specimens collected in Taiwan, in which he notes the low number of coxopleural pores (9) in the immature (“larva”) stages, which overlaps with the condition of Aldabra specimens (Fig. <xref ref-type="fig" rid="F2">2C</xref>), the presence of 4 setae along the anterior margin of the forcipular coxosternite (Fig. <xref ref-type="fig" rid="F2">2A</xref>), and the ovoid shape of the calyx of the venom gland (Fig. <xref ref-type="fig" rid="F2">2B</xref>).</p><fig id="F2" position="float" orientation="portrait"><object-id xmlns:xlink="http://www.w3.org/1999/xlink" content-type="doi" xlink:type="simple">10.3897/zookeys.1228.143007.figure2</object-id><object-id xmlns:xlink="http://www.w3.org/1999/xlink" content-type="arpha" xlink:type="simple">982ED615-F3CB-5E9A-AF23-2F4D22AE9312</object-id><label>Figure 2.</label><caption><p><tp:taxon-name><tp:taxon-name-part taxon-name-part-type="genus" reg="Cryptops">Cryptops</tp:taxon-name-part><tp:taxon-name-part taxon-name-part-type="uncertainty-rank">cf.</tp:taxon-name-part><tp:taxon-name-part taxon-name-part-type="species" reg="japonicus">japonicus</tp:taxon-name-part></tp:taxon-name> Takakuwa, 1934 <bold>A, B, D</bold> NHMUK015991433 <bold>A</bold> anterior margin of forcipular coxosternite, ventral view <bold>B</bold> Calyx of venom gland, lateral view <bold>C</bold> NHMUK015991430, coxopleuron of ultimate leg-bearing segment, lateral view <bold>D</bold> femur, tibia, and tarsus 1 of ultimate leg telopodite, lateral view <bold>E</bold>. NHMUK015991429, pretarsus of leg pair 8, lateral view.</p></caption><graphic xmlns:xlink="http://www.w3.org/1999/xlink" xlink:href="zookeys-1228-225_article-143007__-g002.jpg" position="float" orientation="portrait" xlink:type="simple" id="oo_1257821.jpg"><uri content-type="original_file" xlink:type="simple">https://binary.pensoft.net/fig/1257821</uri></graphic></fig><p>All specimens from Aldabra Atoll range from 3–10 mm and exhibit several traits characteristic of juvenile specimens including reduced number of pores on the coxopleuron, indistinct paramedian sutures on tergites, and a reduced number of tibial and tarsal saw teeth (Fig. <xref ref-type="fig" rid="F2">2D</xref>). Following clearing, no spermatozoa or oocytes could be observed in the posterior trunk of specimens. Without additional sampling to confirm the condition of adult specimens it is not possible to comment on the presence or absence of sexually mature adults in the present sample. Introduced populations of <italic><tp:taxon-name><tp:taxon-name-part taxon-name-part-type="genus" reg="Cryptops">C.</tp:taxon-name-part><tp:taxon-name-part taxon-name-part-type="species" reg="doriae">doriae</tp:taxon-name-part></tp:taxon-name></italic> have been described bearing similar neotenic characteristics (reduced body size, number of coxal pores, number of saw teeth), even in sexually mature adults (<xref ref-type="bibr" rid="B57">Lewis 2007b</xref>), potentially explaining the morphology of the Aldabra specimens in light of possible introduction to the atoll. Nevertheless, in the absence of additional material and molecular data, our assignment to <italic><tp:taxon-name><tp:taxon-name-part taxon-name-part-type="genus" reg="Cryptops">Cryptops</tp:taxon-name-part><tp:taxon-name-part taxon-name-part-type="species" reg="japonicus">japonicus</tp:taxon-name-part></tp:taxon-name></italic> is only tentative. The status and relationships of different populations identified as <italic><tp:taxon-name><tp:taxon-name-part taxon-name-part-type="genus" reg="Cryptops">C.</tp:taxon-name-part><tp:taxon-name-part taxon-name-part-type="species" reg="doriae">doriae</tp:taxon-name-part></tp:taxon-name></italic> and related taxa remains to be clarified.</p></tp:treatment-sec><ref-list><ref id="B101"><mixed-citation xmlns:xlink="http://www.w3.org/1999/xlink" xlink:type="simple"><person-group><name name-style="western"><surname>Takakuwa</surname><given-names>Y</given-names></name></person-group> (<year>1936</year>) <article-title>Über die japanischen <italic><tp:taxon-name><tp:taxon-name-part taxon-name-part-type="subgenus">Cryptops</tp:taxon-name-part></tp:taxon-name></italic>-Arten.</article-title><source>Transactions of the Sapporo Natural History Society</source><volume>14</volume>: <fpage>236</fpage>–<lpage>241</lpage>.</mixed-citation></ref><ref id="B19"><mixed-citation xmlns:xlink="http://www.w3.org/1999/xlink" xlink:type="simple"><person-group><name name-style="western"><surname>Chao</surname><given-names>JL</given-names></name></person-group> (<year>2008</year>) <source><tp:taxon-name><tp:taxon-name-part taxon-name-part-type="order">Scolopendromorpha</tp:taxon-name-part></tp:taxon-name> (<tp:taxon-name><tp:taxon-name-part taxon-name-part-type="class">Chilopoda</tp:taxon-name-part></tp:taxon-name>) of Taiwan. VDM Verlag Dr. Müller Aktiengesellschaft &amp; Co.</source><publisher-name>KG</publisher-name>, <publisher-loc>Saarbrücken, Germany</publisher-loc>, <size units="page">94 pp</size>.</mixed-citation></ref><ref id="B56"><mixed-citation xmlns:xlink="http://www.w3.org/1999/xlink" xlink:type="simple"><person-group><name name-style="western"><surname>Lewis</surname><given-names>JGE</given-names></name></person-group> (<year>2007a</year>) <article-title>Scolopendromorph centipedes from Seychelles with a review of previous records (<tp:taxon-name><tp:taxon-name-part taxon-name-part-type="class">Chilopoda</tp:taxon-name-part></tp:taxon-name>: <tp:taxon-name><tp:taxon-name-part taxon-name-part-type="order">Scolopendromorpha</tp:taxon-name-part></tp:taxon-name>).</article-title><source><tp:taxon-name><tp:taxon-name-part taxon-name-part-type="genus">Phelsuma</tp:taxon-name-part></tp:taxon-name></source><volume>15</volume>: <fpage>8</fpage>–<lpage>25</lpage>.</mixed-citation></ref><ref id="B57"><mixed-citation xmlns:xlink="http://www.w3.org/1999/xlink" xlink:type="simple"><person-group><name name-style="western"><surname>Lewis</surname><given-names>JGE</given-names></name></person-group> (<year>2007b</year>) <article-title>: On <italic><tp:taxon-name><tp:taxon-name-part taxon-name-part-type="genus">Cryptops</tp:taxon-name-part><tp:taxon-name-part taxon-name-part-type="species">doriae</tp:taxon-name-part></tp:taxon-name></italic> Pocock, from the wet tropical biome of the Eden Project, Cornwall (<tp:taxon-name><tp:taxon-name-part taxon-name-part-type="class">Chilopoda</tp:taxon-name-part></tp:taxon-name>, <tp:taxon-name><tp:taxon-name-part taxon-name-part-type="order">Scolopendromorpha</tp:taxon-name-part></tp:taxon-name>, <tp:taxon-name><tp:taxon-name-part taxon-name-part-type="family">Cryptopidae</tp:taxon-name-part></tp:taxon-name>).</article-title><source>Bulletin of the British Myriapod and Isopod Group</source><volume>22</volume>: <fpage>12</fpage>–<lpage>16</lpage>.</mixed-citation></ref></ref-list></tp:taxon-treatment>
