# Supplementary material for: ﻿Centipedes (Myriapoda, Chilopoda) of Aldabra Atoll (Seychelles)
Source: Zookeys. 2025 Feb 21;1228:225–73. doi: 10.3897/zookeys.1228.143007 (PMC11871523; doi:10.3897/zookeys.1228.143007)
Supplement: XML Treatment for Cryptops mauritianus [file zookeys.1228.143007-treatment3.xml]

<!DOCTYPE tp:taxon-treatment
  PUBLIC "-//TaxonX//DTD Taxonomic Treatment Publishing DTD v0 20100105//EN" "tax-treatment-NSO.dtd">
<tp:taxon-treatment xmlns:tp="http://www.plazi.org/taxpub"><tp:treatment-meta><kwd-group><label>Taxon classification</label><kwd>
                <named-content content-type="kingdom">Animalia</named-content>
              </kwd><kwd>
                <named-content content-type="order">Scolopendromorpha</named-content>
              </kwd><kwd>
                <named-content content-type="family">Cryptopidae</named-content>
              </kwd></kwd-group><mixed-citation publication-type="journal"><person-group><name><surname>Popovici</surname><given-names>George</given-names></name><name><surname>Edgecombe</surname><given-names>Gregory D.</given-names></name></person-group><article-title>﻿Centipedes (<tp:taxon-name><tp:taxon-name-part taxon-name-part-type="subphylum">Myriapoda</tp:taxon-name-part></tp:taxon-name>, <tp:taxon-name><tp:taxon-name-part taxon-name-part-type="class">Chilopoda</tp:taxon-name-part></tp:taxon-name>) of Aldabra Atoll (Seychelles)</article-title><source>Zookeys</source><day>21</day><month>02</month><year>2025</year><volume>1228</volume><fpage>225</fpage><lpage>273</lpage><pub-id pub-id-type="doi">10.3897/zookeys.1228.143007</pub-id></mixed-citation></tp:treatment-meta><tp:nomenclature><label>﻿</label><tp:taxon-name>
              <object-id xmlns:xlink="http://www.w3.org/1999/xlink" content-type="arpha" xlink:type="simple">AAAF8A3F-EADF-5FE8-AA0F-4EB1D1E3E2D4</object-id>
              <tp:taxon-name-part taxon-name-part-type="genus" reg="Cryptops">Cryptops</tp:taxon-name-part>
              <tp:taxon-name-part taxon-name-part-type="species" reg="mauritianus">mauritianus</tp:taxon-name-part>
            </tp:taxon-name><tp:taxon-authority>Verhoeff, 1939</tp:taxon-authority><xref ref-type="fig" rid="F3">Fig. 3</xref></tp:nomenclature><tp:treatment-sec sec-type="material" id="SECID0E4DAG"><title>Examined material.</title><p>NHMUK015991434, 1 specimen, <italic><tp:taxon-name><tp:taxon-name-part taxon-name-part-type="genus" reg="Sideroxylon">Sideroxylon</tp:taxon-name-part></tp:taxon-name></italic> litter, Anses Coco &amp; Porche, Aldabra, 03.12.1974, V. W. Spaull. leg.</p></tp:treatment-sec><tp:treatment-sec sec-type="remarks" id="SECID0EKEAG"><title>Remarks.</title><p><italic><tp:taxon-name><tp:taxon-name-part taxon-name-part-type="genus" reg="Cryptops">Cryptops</tp:taxon-name-part><tp:taxon-name-part taxon-name-part-type="species" reg="mauritianus">mauritianus</tp:taxon-name-part></tp:taxon-name></italic> has been described by <xref ref-type="bibr" rid="B108">Verhoeff (1939)</xref> from Mauritius. Subsequent taxonomic revision of Mauritian <italic><tp:taxon-name><tp:taxon-name-part taxon-name-part-type="subgenus" reg="Cryptops">Cryptops</tp:taxon-name-part></tp:taxon-name></italic> species (<xref ref-type="bibr" rid="B55">Lewis 2002</xref>) completed the summary original description and provided additional illustrations of material from near the type locality. In the singular Aldabra specimen examined, the presence of minute accessory spurs on the pretarsus of leg pairs 1–20 (Fig. <xref ref-type="fig" rid="F3">3G</xref>) clearly delimits it from all other <italic><tp:taxon-name><tp:taxon-name-part taxon-name-part-type="subgenus" reg="Cryptops">Cryptops</tp:taxon-name-part></tp:taxon-name></italic> species known from localities in the Western Indian Ocean (<xref ref-type="bibr" rid="B61">Lewis 2011</xref>). Subsequent re-description by <xref ref-type="bibr" rid="B55">Lewis (2002)</xref> provided data on an immature (“adolescens”) specimen which matches the condition of the material presently examined (body length 8 mm), allowing us to confidently refer it to <italic><tp:taxon-name><tp:taxon-name-part taxon-name-part-type="genus" reg="Cryptops">C.</tp:taxon-name-part><tp:taxon-name-part taxon-name-part-type="species" reg="mauritianus">mauritianus</tp:taxon-name-part></tp:taxon-name></italic>.</p><fig id="F3" position="float" orientation="portrait"><object-id xmlns:xlink="http://www.w3.org/1999/xlink" content-type="doi" xlink:type="simple">10.3897/zookeys.1228.143007.figure3</object-id><object-id xmlns:xlink="http://www.w3.org/1999/xlink" content-type="arpha" xlink:type="simple">E43E996D-11AA-5519-9C72-DDB4B2117B82</object-id><label>Figure 3.</label><caption><p><italic><tp:taxon-name><tp:taxon-name-part taxon-name-part-type="genus" reg="Cryptops">Cryptops</tp:taxon-name-part><tp:taxon-name-part taxon-name-part-type="species" reg="mauritianus">mauritianus</tp:taxon-name-part></tp:taxon-name></italic> Verhoeff, 1939. NHMUK015991434 <bold>A</bold> anterior margin of forcipular coxosternite, ventral view <bold>B</bold> calyx of venom gland. Left forcipule (top), right forcipule (bottom) <bold>C</bold> coxopleuron of ultimate leg-bearing segment, lateral view <bold>D</bold> Ultimate leg telopodite, lateral view <bold>E</bold> tibia and tarsal articles of ultimate leg, lateral view <bold>F</bold> tibial comb (top), tarsal comb of left ultimate leg (middle), tarsal comb of right ultimate leg (bottom) <bold>G</bold> pretarsus of leg pair 18, lateral view.</p></caption><graphic xmlns:xlink="http://www.w3.org/1999/xlink" xlink:href="zookeys-1228-225_article-143007__-g003.jpg" position="float" orientation="portrait" xlink:type="simple" id="oo_1257822.jpg"><uri content-type="original_file" xlink:type="simple">https://binary.pensoft.net/fig/1257822</uri></graphic></fig></tp:treatment-sec><ref-list><ref id="B108"><mixed-citation xmlns:xlink="http://www.w3.org/1999/xlink" xlink:type="simple"><person-group><name name-style="western"><surname>Verhoeff</surname><given-names>KW</given-names></name></person-group> (<year>1939</year>) <article-title>Chilopoden der Insel Mauritius.</article-title><source>Zoologische Jahrbucher, Abteilung für Systematik, Ökologie und Geographie der Tiere</source><volume>72</volume>: <fpage>71</fpage>–<lpage>98</lpage>.</mixed-citation></ref><ref id="B55"><mixed-citation xmlns:xlink="http://www.w3.org/1999/xlink" xlink:type="simple"><person-group><name name-style="western"><surname>Lewis</surname><given-names>JGE</given-names></name></person-group> (<year>2002</year>) <article-title>The scolopendromorph centipedes of Mauritius and Rodrigues and their adjacent islets (<tp:taxon-name><tp:taxon-name-part taxon-name-part-type="class">Chilopoda</tp:taxon-name-part></tp:taxon-name>: <tp:taxon-name><tp:taxon-name-part taxon-name-part-type="order">Scolopendromorpha</tp:taxon-name-part></tp:taxon-name>).</article-title><source>Journal of Natural History</source><volume>36</volume>: <fpage>79</fpage>–<lpage>106</lpage>. <ext-link xlink:href="10.1080/00222930110098508" ext-link-type="doi" xlink:type="simple">https://doi.org/10.1080/00222930110098508</ext-link></mixed-citation></ref><ref id="B61"><mixed-citation xmlns:xlink="http://www.w3.org/1999/xlink" xlink:type="simple"><person-group><name name-style="western"><surname>Lewis</surname><given-names>JGE</given-names></name></person-group> (<year>2011</year>) <article-title>A review of the species in the genus <italic><tp:taxon-name><tp:taxon-name-part taxon-name-part-type="subgenus">Cryptops</tp:taxon-name-part></tp:taxon-name></italic> Leach, 1815 from the Old World related to <tp:taxon-name><tp:taxon-name-part taxon-name-part-type="genus">Cryptops</tp:taxon-name-part> (<tp:taxon-name-part taxon-name-part-type="subgenus">Cryptops</tp:taxon-name-part>) <tp:taxon-name-part taxon-name-part-type="species">hortensis</tp:taxon-name-part></tp:taxon-name> (Donovan, 1810) (<tp:taxon-name><tp:taxon-name-part taxon-name-part-type="class">Chilopoda</tp:taxon-name-part></tp:taxon-name>, <tp:taxon-name><tp:taxon-name-part taxon-name-part-type="order">Scolopendromorpha</tp:taxon-name-part></tp:taxon-name>).</article-title><source>International Journal of Myriapodology</source><volume>4</volume>: <fpage>11</fpage>–<lpage>50</lpage>. <ext-link xlink:href="10.3897/ijm.4.1116" ext-link-type="doi" xlink:type="simple">https://doi.org/10.3897/ijm.4.1116</ext-link></mixed-citation></ref></ref-list></tp:taxon-treatment>
