# Supplementary material for: ﻿Centipedes (Myriapoda, Chilopoda) of Aldabra Atoll (Seychelles)
Source: Zookeys. 2025 Feb 21;1228:225–73. doi: 10.3897/zookeys.1228.143007 (PMC11871523; doi:10.3897/zookeys.1228.143007)
Supplement: XML Treatment for Cryptops nigropictus [file zookeys.1228.143007-treatment4.xml]

<!DOCTYPE tp:taxon-treatment
  PUBLIC "-//TaxonX//DTD Taxonomic Treatment Publishing DTD v0 20100105//EN" "tax-treatment-NSO.dtd">
<tp:taxon-treatment xmlns:tp="http://www.plazi.org/taxpub"><tp:treatment-meta><kwd-group><label>Taxon classification</label><kwd>
                <named-content content-type="kingdom">Animalia</named-content>
              </kwd><kwd>
                <named-content content-type="order">Scolopendromorpha</named-content>
              </kwd><kwd>
                <named-content content-type="family">Cryptopidae</named-content>
              </kwd></kwd-group><mixed-citation publication-type="journal"><person-group><name><surname>Popovici</surname><given-names>George</given-names></name><name><surname>Edgecombe</surname><given-names>Gregory D.</given-names></name></person-group><article-title>﻿Centipedes (<tp:taxon-name><tp:taxon-name-part taxon-name-part-type="subphylum">Myriapoda</tp:taxon-name-part></tp:taxon-name>, <tp:taxon-name><tp:taxon-name-part taxon-name-part-type="class">Chilopoda</tp:taxon-name-part></tp:taxon-name>) of Aldabra Atoll (Seychelles)</article-title><source>Zookeys</source><day>21</day><month>02</month><year>2025</year><volume>1228</volume><fpage>225</fpage><lpage>273</lpage><pub-id pub-id-type="doi">10.3897/zookeys.1228.143007</pub-id></mixed-citation></tp:treatment-meta><tp:nomenclature><label>﻿</label><tp:taxon-name>
              <object-id xmlns:xlink="http://www.w3.org/1999/xlink" content-type="arpha" xlink:type="simple">ADBE6217-5EF0-5AEA-9D94-A0DE96CB9C55</object-id>
              <tp:taxon-name-part taxon-name-part-type="genus" reg="Cryptops">Cryptops</tp:taxon-name-part>
              <tp:taxon-name-part taxon-name-part-type="species" reg="nigropictus">nigropictus</tp:taxon-name-part>
            </tp:taxon-name><tp:taxon-authority>Takakuwa, 1936</tp:taxon-authority><xref ref-type="fig" rid="F4">Fig. 4</xref></tp:nomenclature><tp:treatment-sec sec-type="material" id="SECID0EXIAG"><title>Examined material.</title><p>12 specimens: NHMUK015991424, 3 specimens, Black Path, Picard, Aldabra, Summer 1975; NHMUK015991426, 3 specimens, <italic><tp:taxon-name><tp:taxon-name-part taxon-name-part-type="genus" reg="Calophyllum">Calophyllum</tp:taxon-name-part></tp:taxon-name></italic> litter, Takamaka, Grande Terre, 14.01.1975; NHMUK015991427, 2 specimens, <italic><tp:taxon-name><tp:taxon-name-part taxon-name-part-type="genus" reg="Sideroxylon">Sideroxylon</tp:taxon-name-part></tp:taxon-name></italic> litter, Au Parc, Aldabra, 14.02.1975. V. W. Spaull leg; NHMUK015991428, 1 specimen, Picard, Aldabra, 28.02.1975; NHMUK015991445, 1 specimen, <italic><tp:taxon-name><tp:taxon-name-part taxon-name-part-type="genus" reg="Sideroxylon">Sideroxylon</tp:taxon-name-part></tp:taxon-name></italic> litter, Ile. Michel, Aldabra, 28.03.1975; NHMUK015991446, 2 specimens, <italic><tp:taxon-name><tp:taxon-name-part taxon-name-part-type="genus" reg="Casuarina">Casuarina</tp:taxon-name-part></tp:taxon-name></italic> litter, Picard, Aldabra, 08.05.1974.</p></tp:treatment-sec><tp:treatment-sec sec-type="remarks" id="SECID0EZJAG"><title>Remarks.</title><p>Taxonomic revision of <italic><tp:taxon-name><tp:taxon-name-part taxon-name-part-type="subgenus" reg="Cryptops">Cryptops</tp:taxon-name-part></tp:taxon-name></italic> species belonging to the “<italic><tp:taxon-name><tp:taxon-name-part taxon-name-part-type="genus" reg="Cryptops"/><tp:taxon-name-part taxon-name-part-type="species" reg="hortensis">hortensis</tp:taxon-name-part></tp:taxon-name></italic> group” identified <italic><tp:taxon-name><tp:taxon-name-part taxon-name-part-type="genus" reg="Cryptops">C.</tp:taxon-name-part><tp:taxon-name-part taxon-name-part-type="species" reg="decoratus">decoratus</tp:taxon-name-part></tp:taxon-name></italic> Lawrence, 1960, <italic><tp:taxon-name><tp:taxon-name-part taxon-name-part-type="genus" reg="Cryptops">C.</tp:taxon-name-part><tp:taxon-name-part taxon-name-part-type="species" reg="melanotypus">melanotypus</tp:taxon-name-part></tp:taxon-name></italic> Chamberlin, 1941, and <italic><tp:taxon-name><tp:taxon-name-part taxon-name-part-type="genus" reg="Cryptops">C.</tp:taxon-name-part><tp:taxon-name-part taxon-name-part-type="species" reg="nigropictus">nigropictus</tp:taxon-name-part></tp:taxon-name></italic> Takakuwa, 1936 as a potential species complex, raising doubts on the taxonomic validity of many morphologically similar species (<xref ref-type="bibr" rid="B61">Lewis 2011</xref>). A reliable diagnostic trait mentioned by <xref ref-type="bibr" rid="B61">Lewis (2011)</xref> is the presence of a single long pretarsal accessory spur in <italic><tp:taxon-name><tp:taxon-name-part taxon-name-part-type="genus" reg="Cryptops">C.</tp:taxon-name-part><tp:taxon-name-part taxon-name-part-type="species" reg="nigropictus">nigropictus</tp:taxon-name-part></tp:taxon-name></italic> (Fig. <xref ref-type="fig" rid="F4">4K</xref>), differentiating it from <italic><tp:taxon-name><tp:taxon-name-part taxon-name-part-type="genus" reg="Cryptops">C.</tp:taxon-name-part><tp:taxon-name-part taxon-name-part-type="species" reg="decoratus">decoratus</tp:taxon-name-part></tp:taxon-name></italic> and <italic><tp:taxon-name><tp:taxon-name-part taxon-name-part-type="genus" reg="Cryptops">C.</tp:taxon-name-part><tp:taxon-name-part taxon-name-part-type="species" reg="melanotypus">melanotypus</tp:taxon-name-part></tp:taxon-name></italic> which bear two small pretarsal accessory spurs on leg pairs 1–20. The Aldabra specimens key out to <italic><tp:taxon-name><tp:taxon-name-part taxon-name-part-type="genus" reg="Cryptops">C.</tp:taxon-name-part><tp:taxon-name-part taxon-name-part-type="species" reg="nigropictus">nigropictus</tp:taxon-name-part></tp:taxon-name></italic> in the key provided within the same article and agree with its revised description. Although originally described from East Asia, various nominal taxa recorded from East Africa and islands of the Indian Ocean (including Mauritius and Rodrigues) have been placed in synonymy with <italic><tp:taxon-name><tp:taxon-name-part taxon-name-part-type="genus" reg="Cryptops">C.</tp:taxon-name-part><tp:taxon-name-part taxon-name-part-type="species" reg="nigropictus">nigropictus</tp:taxon-name-part></tp:taxon-name></italic> (<xref ref-type="bibr" rid="B61">Lewis 2011</xref>).</p><fig id="F4" position="float" orientation="portrait"><object-id xmlns:xlink="http://www.w3.org/1999/xlink" content-type="doi" xlink:type="simple">10.3897/zookeys.1228.143007.figure4</object-id><object-id xmlns:xlink="http://www.w3.org/1999/xlink" content-type="arpha" xlink:type="simple">0C5E785E-4D27-544B-8FE3-AF89980C0F1C</object-id><label>Figure 4.</label><caption><p><italic><tp:taxon-name><tp:taxon-name-part taxon-name-part-type="genus" reg="Cryptops">Cryptops</tp:taxon-name-part><tp:taxon-name-part taxon-name-part-type="species" reg="nigropictus">nigropictus</tp:taxon-name-part></tp:taxon-name></italic> Takakuwa, 1936 <bold>A, F, K, I, B</bold> NHMUK015991426 <bold>H, J</bold> NHMUK015991446 <bold>G</bold> NHMUK015991424 <bold>C</bold> “<italic><tp:taxon-name><tp:taxon-name-part taxon-name-part-type="genus" reg="Cryptops">Cryptops</tp:taxon-name-part><tp:taxon-name-part taxon-name-part-type="species" reg="daszaki">daszaki</tp:taxon-name-part></tp:taxon-name></italic>” holotype, Île aux Aigrettes, 19.10.1995 <bold>D, E</bold> paratype, Île aux Aigrettes, 18.10.1995 <bold>A, B, C, D, E</bold> anterior margin of forcipular coxosternite, ventral view <bold>F</bold> calyx of venom gland, lateral view <bold>G, H</bold> coxopleuron of ultimate leg-bearing segment, lateral view <bold>I, J</bold> tibia and tarsus of ultimate leg telopodite, lateral view <bold>K</bold> pretarsus of leg pair 8, lateral view.</p></caption><graphic xmlns:xlink="http://www.w3.org/1999/xlink" xlink:href="zookeys-1228-225_article-143007__-g004.jpg" position="float" orientation="portrait" xlink:type="simple" id="oo_1257823.jpg"><uri content-type="original_file" xlink:type="simple">https://binary.pensoft.net/fig/1257823</uri></graphic></fig><p><italic><tp:taxon-name><tp:taxon-name-part taxon-name-part-type="genus" reg="Cryptops">Cryptops</tp:taxon-name-part><tp:taxon-name-part taxon-name-part-type="species" reg="daszaki">daszaki</tp:taxon-name-part></tp:taxon-name></italic> Lewis, 2002 was described from several localities in Mauritius. <xref ref-type="bibr" rid="B55">Lewis (2002)</xref> remarked on the small body size (4.5–7.5 mm) of sexually mature specimens and their apparent juvenile characteristics (low number of coxal pores, reduced setation). The specimens collected from Aldabra with a similar body length to specimens assigned by Lewis to <italic><tp:taxon-name><tp:taxon-name-part taxon-name-part-type="genus" reg="Cryptops">C.</tp:taxon-name-part><tp:taxon-name-part taxon-name-part-type="species" reg="daszaki">daszaki</tp:taxon-name-part></tp:taxon-name></italic> overlap in morphology with respect to the usual lack of subcuticular dark pigment, the number of setae on the anterior margin of the forcipular coxosternite (2 or 3 on each side in <italic><tp:taxon-name><tp:taxon-name-part taxon-name-part-type="genus" reg="Cryptops">C.</tp:taxon-name-part><tp:taxon-name-part taxon-name-part-type="species" reg="daszaki">daszaki</tp:taxon-name-part></tp:taxon-name></italic>, 3 or 4 on each side in <italic><tp:taxon-name><tp:taxon-name-part taxon-name-part-type="genus" reg="Cryptops">C.</tp:taxon-name-part><tp:taxon-name-part taxon-name-part-type="species" reg="nigropictus">nigropictus</tp:taxon-name-part></tp:taxon-name></italic>; Fig. <xref ref-type="fig" rid="F4">4C</xref> versus Fig. <xref ref-type="fig" rid="F4">4A, B, D</xref>, respectively), the relative length of the single pretarsal accessory spur on legs 1–20 (&gt; 1/2 the length of the pretarsus) and the number of coxal pores (5 or 6 in <italic><tp:taxon-name><tp:taxon-name-part taxon-name-part-type="genus" reg="Cryptops">C.</tp:taxon-name-part><tp:taxon-name-part taxon-name-part-type="species" reg="daszaki">daszaki</tp:taxon-name-part></tp:taxon-name></italic>, 4–9 in <italic><tp:taxon-name><tp:taxon-name-part taxon-name-part-type="genus" reg="Cryptops">C.</tp:taxon-name-part><tp:taxon-name-part taxon-name-part-type="species" reg="nigropictus">nigropictus</tp:taxon-name-part></tp:taxon-name></italic>) but show greater variation than <italic><tp:taxon-name><tp:taxon-name-part taxon-name-part-type="genus" reg="Cryptops">C.</tp:taxon-name-part><tp:taxon-name-part taxon-name-part-type="species" reg="daszaki">daszaki</tp:taxon-name-part></tp:taxon-name></italic> in the number of saw teeth on the tibia (3–5) and tarsus (2 or 3). The number of tibial and tarsal saw teeth is known to be intraspecifically variable in <italic><tp:taxon-name><tp:taxon-name-part taxon-name-part-type="subgenus" reg="Cryptops">Cryptops</tp:taxon-name-part></tp:taxon-name></italic> (<xref ref-type="bibr" rid="B39">Iorio and Geoffroy 2003</xref>; <xref ref-type="bibr" rid="B58">Lewis 2009</xref>) and scales allometrically with body size, as exemplified by the largest <italic><tp:taxon-name><tp:taxon-name-part taxon-name-part-type="genus" reg="Cryptops">C.</tp:taxon-name-part><tp:taxon-name-part taxon-name-part-type="species" reg="nigropictus">nigropictus</tp:taxon-name-part></tp:taxon-name></italic> specimen in our sample (12 mm, NHMUK015991426; Fig. <xref ref-type="fig" rid="F4">4I</xref>).</p><p>The only other diagnostic trait given by <xref ref-type="bibr" rid="B61">Lewis (2011)</xref> separating <italic><tp:taxon-name><tp:taxon-name-part taxon-name-part-type="genus" reg="Cryptops">C.</tp:taxon-name-part><tp:taxon-name-part taxon-name-part-type="species" reg="daszaki">daszaki</tp:taxon-name-part></tp:taxon-name></italic> and <italic><tp:taxon-name><tp:taxon-name-part taxon-name-part-type="genus" reg="Cryptops">C.</tp:taxon-name-part><tp:taxon-name-part taxon-name-part-type="species" reg="nigropictus">nigropictus</tp:taxon-name-part></tp:taxon-name></italic> is the position of the setae near the anterior margin of the forcipular coxosternite, being described as “marginal” in <italic><tp:taxon-name><tp:taxon-name-part taxon-name-part-type="genus" reg="Cryptops">C.</tp:taxon-name-part><tp:taxon-name-part taxon-name-part-type="species" reg="daszaki">daszaki</tp:taxon-name-part></tp:taxon-name></italic> and “submarginal” in <italic><tp:taxon-name><tp:taxon-name-part taxon-name-part-type="genus" reg="Cryptops">C.</tp:taxon-name-part><tp:taxon-name-part taxon-name-part-type="species" reg="nigropictus">nigropictus</tp:taxon-name-part></tp:taxon-name></italic>. Re-examination of the type specimens of <italic><tp:taxon-name><tp:taxon-name-part taxon-name-part-type="genus" reg="Cryptops">C.</tp:taxon-name-part><tp:taxon-name-part taxon-name-part-type="species" reg="daszaki">daszaki</tp:taxon-name-part></tp:taxon-name></italic> revealed that these setae occupy a submarginal position (Fig. <xref ref-type="fig" rid="F4">4C</xref>), which may be misinterpreted as marginal depending on the orientation of the specimens. As both of the two putative diagnostic traits separating <italic><tp:taxon-name><tp:taxon-name-part taxon-name-part-type="genus" reg="Cryptops">C.</tp:taxon-name-part><tp:taxon-name-part taxon-name-part-type="species" reg="daszaki">daszaki</tp:taxon-name-part></tp:taxon-name></italic> and <italic><tp:taxon-name><tp:taxon-name-part taxon-name-part-type="genus" reg="Cryptops">C.</tp:taxon-name-part><tp:taxon-name-part taxon-name-part-type="species" reg="nigropictus">nigropictus</tp:taxon-name-part></tp:taxon-name></italic> are fully encompassed by intraspecific variation within <italic><tp:taxon-name><tp:taxon-name-part taxon-name-part-type="genus" reg="Cryptops">C.</tp:taxon-name-part><tp:taxon-name-part taxon-name-part-type="species" reg="nigropictus">nigropictus</tp:taxon-name-part></tp:taxon-name></italic> and the latter species has been recorded from nearby localities (<xref ref-type="bibr" rid="B55">Lewis 2002</xref>), we consider <italic><tp:taxon-name><tp:taxon-name-part taxon-name-part-type="genus" reg="Cryptops">C.</tp:taxon-name-part><tp:taxon-name-part taxon-name-part-type="species" reg="daszaki">daszaki</tp:taxon-name-part></tp:taxon-name></italic> a likely junior subjective synonym of <italic><tp:taxon-name><tp:taxon-name-part taxon-name-part-type="genus" reg="Cryptops">C.</tp:taxon-name-part><tp:taxon-name-part taxon-name-part-type="species" reg="nigropictus">nigropictus</tp:taxon-name-part></tp:taxon-name></italic>, from which it cannot be reliably distinguished by morphology alone. Similarly, the presence of subcuticular dark pigment cannot be reliably used to separate putative <italic><tp:taxon-name><tp:taxon-name-part taxon-name-part-type="subgenus" reg="Cryptops">Cryptops</tp:taxon-name-part></tp:taxon-name></italic> species in Western Indian Ocean and Eastern African localities. This character is variable within our sample, with all specimens with the exception of NHMUK015991428 lacking dark subcuticular pigment. Dark pigmentation is also variable in the type specimens of <italic><tp:taxon-name><tp:taxon-name-part taxon-name-part-type="genus" reg="Cryptops">Cryptops</tp:taxon-name-part><tp:taxon-name-part taxon-name-part-type="species" reg="niloticus">niloticus</tp:taxon-name-part></tp:taxon-name></italic> Lewis, 1967 (present in male allotype but absent in female holotype and in juvenile paratype), a species previously recorded from the Western Indian Ocean (<xref ref-type="bibr" rid="B55">Lewis 2002</xref>) but subsequently synonymised with <italic><tp:taxon-name><tp:taxon-name-part taxon-name-part-type="genus" reg="Cryptops">C.</tp:taxon-name-part><tp:taxon-name-part taxon-name-part-type="species" reg="nigropictus">nigropictus</tp:taxon-name-part></tp:taxon-name></italic> (<xref ref-type="bibr" rid="B61">Lewis 2011</xref>).</p><sec sec-type="﻿Family Scolopendridae" id="SECID0EJYAG"><title>﻿Family <tp:taxon-name><tp:taxon-name-part taxon-name-part-type="family">Scolopendridae</tp:taxon-name-part></tp:taxon-name></title><p>
                <bold>Genus <italic><tp:taxon-name><tp:taxon-name-part taxon-name-part-type="genus" reg="Scolopendra">Scolopendra</tp:taxon-name-part></tp:taxon-name></italic> Linnaeus, 1758</bold>
              </p></sec></tp:treatment-sec><ref-list><ref id="B61"><mixed-citation xmlns:xlink="http://www.w3.org/1999/xlink" xlink:type="simple"><person-group><name name-style="western"><surname>Lewis</surname><given-names>JGE</given-names></name></person-group> (<year>2011</year>) <article-title>A review of the species in the genus <italic><tp:taxon-name><tp:taxon-name-part taxon-name-part-type="subgenus">Cryptops</tp:taxon-name-part></tp:taxon-name></italic> Leach, 1815 from the Old World related to <tp:taxon-name><tp:taxon-name-part taxon-name-part-type="genus">Cryptops</tp:taxon-name-part> (<tp:taxon-name-part taxon-name-part-type="subgenus">Cryptops</tp:taxon-name-part>) <tp:taxon-name-part taxon-name-part-type="species">hortensis</tp:taxon-name-part></tp:taxon-name> (Donovan, 1810) (<tp:taxon-name><tp:taxon-name-part taxon-name-part-type="class">Chilopoda</tp:taxon-name-part></tp:taxon-name>, <tp:taxon-name><tp:taxon-name-part taxon-name-part-type="order">Scolopendromorpha</tp:taxon-name-part></tp:taxon-name>).</article-title><source>International Journal of Myriapodology</source><volume>4</volume>: <fpage>11</fpage>–<lpage>50</lpage>. <ext-link xlink:href="10.3897/ijm.4.1116" ext-link-type="doi" xlink:type="simple">https://doi.org/10.3897/ijm.4.1116</ext-link></mixed-citation></ref><ref id="B55"><mixed-citation xmlns:xlink="http://www.w3.org/1999/xlink" xlink:type="simple"><person-group><name name-style="western"><surname>Lewis</surname><given-names>JGE</given-names></name></person-group> (<year>2002</year>) <article-title>The scolopendromorph centipedes of Mauritius and Rodrigues and their adjacent islets (<tp:taxon-name><tp:taxon-name-part taxon-name-part-type="class">Chilopoda</tp:taxon-name-part></tp:taxon-name>: <tp:taxon-name><tp:taxon-name-part taxon-name-part-type="order">Scolopendromorpha</tp:taxon-name-part></tp:taxon-name>).</article-title><source>Journal of Natural History</source><volume>36</volume>: <fpage>79</fpage>–<lpage>106</lpage>. <ext-link xlink:href="10.1080/00222930110098508" ext-link-type="doi" xlink:type="simple">https://doi.org/10.1080/00222930110098508</ext-link></mixed-citation></ref><ref id="B39"><mixed-citation xmlns:xlink="http://www.w3.org/1999/xlink" xlink:type="simple"><person-group><name name-style="western"><surname>Iorio</surname><given-names>E</given-names></name><name name-style="western"><surname>Geoffroy</surname><given-names>J-J</given-names></name></person-group> (<year>2003</year>) Etude des Scolopendromorphes français du genre <italic><tp:taxon-name><tp:taxon-name-part taxon-name-part-type="subgenus">Cryptops</tp:taxon-name-part></tp:taxon-name></italic> Leach 1814 – Première partie: <italic><tp:taxon-name><tp:taxon-name-part taxon-name-part-type="genus">Cryptops</tp:taxon-name-part><tp:taxon-name-part taxon-name-part-type="species">parisi</tp:taxon-name-part></tp:taxon-name></italic> Brolemann, 1920 et <tp:taxon-name><tp:taxon-name-part taxon-name-part-type="genus">C.</tp:taxon-name-part><tp:taxon-name-part taxon-name-part-type="species">parisi</tp:taxon-name-part><tp:taxon-name-part taxon-name-part-type="infraspecific-rank">var.</tp:taxon-name-part><tp:taxon-name-part taxon-name-part-type="variety">cristata</tp:taxon-name-part></tp:taxon-name> Ribaut, 1925 (<tp:taxon-name><tp:taxon-name-part taxon-name-part-type="class">Chilopoda</tp:taxon-name-part></tp:taxon-name>, <tp:taxon-name><tp:taxon-name-part taxon-name-part-type="order">Scolopendromorpha</tp:taxon-name-part></tp:taxon-name>, <tp:taxon-name><tp:taxon-name-part taxon-name-part-type="family">Cryptopidae</tp:taxon-name-part></tp:taxon-name>). Bulletin de Phyllie n° 18–4<sup>e</sup> trimestre: 28–37.</mixed-citation></ref><ref id="B58"><mixed-citation xmlns:xlink="http://www.w3.org/1999/xlink" xlink:type="simple"><person-group><name name-style="western"><surname>Lewis</surname><given-names>JGE</given-names></name></person-group> (<year>2009</year>) <article-title>A review of some characters used in the taxonomy of <tp:taxon-name><tp:taxon-name-part taxon-name-part-type="subgenus">Cryptops</tp:taxon-name-part></tp:taxon-name> (subgenus <tp:taxon-name><tp:taxon-name-part taxon-name-part-type="genus"/><tp:taxon-name-part taxon-name-part-type="subgenus">Cryptops</tp:taxon-name-part></tp:taxon-name>) (<tp:taxon-name><tp:taxon-name-part taxon-name-part-type="class">Chilopoda</tp:taxon-name-part></tp:taxon-name>: <tp:taxon-name><tp:taxon-name-part taxon-name-part-type="order">Scolopendromorpha</tp:taxon-name-part></tp:taxon-name>: <tp:taxon-name><tp:taxon-name-part taxon-name-part-type="family">Cryptopidae</tp:taxon-name-part></tp:taxon-name>).</article-title><source>Soil Organisms</source><volume>81</volume>: <fpage>505</fpage>–<lpage>518</lpage>.</mixed-citation></ref></ref-list></tp:taxon-treatment>
