# Supplementary material for: ﻿Centipedes (Myriapoda, Chilopoda) of Aldabra Atoll (Seychelles)
Source: Zookeys. 2025 Feb 21;1228:225–73. doi: 10.3897/zookeys.1228.143007 (PMC11871523; doi:10.3897/zookeys.1228.143007)
Supplement: XML Treatment for Scolopendra morsitans [file zookeys.1228.143007-treatment5.xml]

<!DOCTYPE tp:taxon-treatment
  PUBLIC "-//TaxonX//DTD Taxonomic Treatment Publishing DTD v0 20100105//EN" "tax-treatment-NSO.dtd">
<tp:taxon-treatment xmlns:tp="http://www.plazi.org/taxpub"><tp:treatment-meta><kwd-group><label>Taxon classification</label><kwd>
                <named-content content-type="kingdom">Animalia</named-content>
              </kwd><kwd>
                <named-content content-type="order">Scolopendromorpha</named-content>
              </kwd><kwd>
                <named-content content-type="family">Scolopendridae</named-content>
              </kwd></kwd-group><mixed-citation publication-type="journal"><person-group><name><surname>Popovici</surname><given-names>George</given-names></name><name><surname>Edgecombe</surname><given-names>Gregory D.</given-names></name></person-group><article-title>﻿Centipedes (<tp:taxon-name><tp:taxon-name-part taxon-name-part-type="subphylum">Myriapoda</tp:taxon-name-part></tp:taxon-name>, <tp:taxon-name><tp:taxon-name-part taxon-name-part-type="class">Chilopoda</tp:taxon-name-part></tp:taxon-name>) of Aldabra Atoll (Seychelles)</article-title><source>Zookeys</source><day>21</day><month>02</month><year>2025</year><volume>1228</volume><fpage>225</fpage><lpage>273</lpage><pub-id pub-id-type="doi">10.3897/zookeys.1228.143007</pub-id></mixed-citation></tp:treatment-meta><tp:nomenclature><label>﻿</label><tp:taxon-name>
              <object-id xmlns:xlink="http://www.w3.org/1999/xlink" content-type="arpha" xlink:type="simple">519BCC2A-8AB5-583C-B0F4-24C9519743F9</object-id>
              <tp:taxon-name-part taxon-name-part-type="genus" reg="Scolopendra">Scolopendra</tp:taxon-name-part>
              <tp:taxon-name-part taxon-name-part-type="species" reg="morsitans">morsitans</tp:taxon-name-part>
            </tp:taxon-name><tp:taxon-authority>Linnaeus, 1758</tp:taxon-authority></tp:nomenclature><tp:treatment-sec sec-type="material" id="SECID0EC1AG"><title>Examined material.</title><p>52 specimens: NHMUK015991435, 33 juveniles; <italic><tp:taxon-name><tp:taxon-name-part taxon-name-part-type="genus" reg="Casuarina">Casuarina</tp:taxon-name-part></tp:taxon-name></italic> litter, Picard, Aldabra, 18.04.1974, leg. V. W. Spaull; NHMUK015991436, 1 specimen, <italic><tp:taxon-name><tp:taxon-name-part taxon-name-part-type="genus" reg="Casuarina">Casuarina</tp:taxon-name-part></tp:taxon-name></italic>, Picard, Aldabra, 04.02.1974; NHMUK015991437, 1 specimen, <italic><tp:taxon-name><tp:taxon-name-part taxon-name-part-type="genus" reg="Ochna">Ochna</tp:taxon-name-part></tp:taxon-name></italic> soil, Picard, Aldabra, 15.02.1974; NHMUK015991438; 2 specimens, mixed scrub, Picard, 24.12.1974; NHMUK015991439, 1 specimen, <italic><tp:taxon-name><tp:taxon-name-part taxon-name-part-type="genus" reg="Thespesia">Thespesia</tp:taxon-name-part></tp:taxon-name></italic> litter, Cinq Cases, Aldabra, 15.11.1973; NHMUK015991441, 5 specimens, Black Path, Picard, 1975; NHMUK015991442, 1 specimen, Picard, 03.12.1973; NHMUK015991443, 1 specimen, Picard, 18.01.1974; NHMUK015991440, 4 specimens, Picard, 18.11.1974; NHMUK015991444, 1 specimen, Pitfall trap 5, 08.12.1974; NHMUK015991447, 1 specimen, South Island, Aldabra, 13–20.03.1968, leg. B. Cogan &amp; A. Hutson; NHMUK015991448, 1 specimen, Ile. Michel, 02.1968, leg. B. Cogan &amp; A. Hutson.</p></tp:treatment-sec><tp:treatment-sec sec-type="remarks" id="SECID0EE2AG"><title>Remarks.</title><p>Specimens of <italic><tp:taxon-name><tp:taxon-name-part taxon-name-part-type="genus" reg="Scolopendra">S.</tp:taxon-name-part><tp:taxon-name-part taxon-name-part-type="species" reg="morsitans">morsitans</tp:taxon-name-part></tp:taxon-name></italic> Linnaeus, 1758 collected from mainland Africa, originally identified as <italic><tp:taxon-name><tp:taxon-name-part taxon-name-part-type="genus" reg="Scolopendra">Scolopendra</tp:taxon-name-part><tp:taxon-name-part taxon-name-part-type="species" reg="amazonica">amazonica</tp:taxon-name-part></tp:taxon-name></italic> Bücherl, 1946 overlap with the specimens from the Aldabra Atoll in several characters (Table <xref ref-type="table" rid="T2">2</xref>) (<xref ref-type="bibr" rid="B50">Lewis 1966</xref>, <xref ref-type="bibr" rid="B51">1967</xref>, <xref ref-type="bibr" rid="B52">1968</xref>, <xref ref-type="bibr" rid="B53">1969</xref>), but generally have a greater number of glabrous basal antennal articles, a character in which specimens from the Aldabra Atoll more closely match Indian specimens of <italic><tp:taxon-name><tp:taxon-name-part taxon-name-part-type="genus" reg="Scolopendra">S.</tp:taxon-name-part><tp:taxon-name-part taxon-name-part-type="species" reg="morsitans">morsitans</tp:taxon-name-part></tp:taxon-name></italic> previously assigned to <italic><tp:taxon-name><tp:taxon-name-part taxon-name-part-type="genus" reg="Scolopendra">S.</tp:taxon-name-part><tp:taxon-name-part taxon-name-part-type="species" reg="amazonica">amazonica</tp:taxon-name-part></tp:taxon-name></italic> (<xref ref-type="bibr" rid="B40">Jangi 1955</xref>, <xref ref-type="bibr" rid="B41">1959</xref>). In the absence of newly collected material from which molecular data can be collected to evaluate possible interspecific delimitation between different population of <italic><tp:taxon-name><tp:taxon-name-part taxon-name-part-type="genus" reg="Scolopendra">S.</tp:taxon-name-part><tp:taxon-name-part taxon-name-part-type="species" reg="morsitans">morsitans</tp:taxon-name-part></tp:taxon-name></italic>, we assign material collected in the Aldabra Atoll to <italic><tp:taxon-name><tp:taxon-name-part taxon-name-part-type="genus" reg="Scolopendra">S.</tp:taxon-name-part><tp:taxon-name-part taxon-name-part-type="species" reg="morsitans">morsitans</tp:taxon-name-part></tp:taxon-name></italic>, following the conclusions on interspecific variation within this taxon reached by <xref ref-type="bibr" rid="B113">Würmli (1975)</xref>. Subsequent phylogenetic analyses of molecular data for <italic><tp:taxon-name><tp:taxon-name-part taxon-name-part-type="genus" reg="Scolopendra">S.</tp:taxon-name-part><tp:taxon-name-part taxon-name-part-type="species" reg="morsitans">morsitans</tp:taxon-name-part></tp:taxon-name></italic> identified multiple lineages within this taxon (<xref ref-type="bibr" rid="B43">Joshi and Karanth 2011</xref>; <xref ref-type="bibr" rid="B95">Siriwut et al. 2016</xref>), potentially indicating the existence of a cryptic species complex as suggested by recent taxonomic review (<xref ref-type="bibr" rid="B59">Lewis 2010a</xref>). Until the global taxonomy of <italic><tp:taxon-name><tp:taxon-name-part taxon-name-part-type="genus" reg="Scolopendra">S.</tp:taxon-name-part><tp:taxon-name-part taxon-name-part-type="species" reg="morsitans">morsitans</tp:taxon-name-part></tp:taxon-name></italic> is interrogated using molecular data to establish if this is the case, we classify the examined material as <italic><tp:taxon-name><tp:taxon-name-part taxon-name-part-type="genus" reg="Scolopendra">S.</tp:taxon-name-part><tp:taxon-name-part taxon-name-part-type="species" reg="morsitans">morsitans</tp:taxon-name-part></tp:taxon-name></italic>.</p><table-wrap id="T2" position="float" orientation="portrait"><label>Table 2.</label><caption><p>Morphological variability in <italic><tp:taxon-name><tp:taxon-name-part taxon-name-part-type="genus" reg="Scolopendra">Scolopendra</tp:taxon-name-part><tp:taxon-name-part taxon-name-part-type="species" reg="morsitans">morsitans</tp:taxon-name-part></tp:taxon-name></italic> populations obtained from literature data (<xref ref-type="bibr" rid="B50">Lewis 1966</xref>, <xref ref-type="bibr" rid="B51">1967</xref>, <xref ref-type="bibr" rid="B53">1969</xref>) and examined specimens.</p></caption><table id="TID0E6KDI" rules="all"><tbody><tr><th rowspan="1" colspan="1">Character</th><th rowspan="1" colspan="1"><italic><tp:taxon-name><tp:taxon-name-part taxon-name-part-type="genus" reg="Scolopendra">Scolopendra</tp:taxon-name-part><tp:taxon-name-part taxon-name-part-type="species" reg="morsitans">morsitans</tp:taxon-name-part></tp:taxon-name></italic> (India)</th><th rowspan="1" colspan="1"><italic><tp:taxon-name><tp:taxon-name-part taxon-name-part-type="genus" reg="Scolopendra">Scolopendra</tp:taxon-name-part><tp:taxon-name-part taxon-name-part-type="species" reg="amazonica">amazonica</tp:taxon-name-part></tp:taxon-name></italic><italic>sensu</italic> Jangi (= <italic><tp:taxon-name><tp:taxon-name-part taxon-name-part-type="genus" reg="Scolopendra">Scolopendra</tp:taxon-name-part><tp:taxon-name-part taxon-name-part-type="species" reg="morsitans">morsitans</tp:taxon-name-part></tp:taxon-name></italic>) (India)</th><th rowspan="1" colspan="1"><italic><tp:taxon-name><tp:taxon-name-part taxon-name-part-type="genus" reg="Scolopendra">Scolopendra</tp:taxon-name-part><tp:taxon-name-part taxon-name-part-type="species" reg="amazonica">amazonica</tp:taxon-name-part></tp:taxon-name></italic><italic>sensu</italic> Lewis (= <italic><tp:taxon-name><tp:taxon-name-part taxon-name-part-type="genus" reg="Scolopendra">Scolopendra</tp:taxon-name-part><tp:taxon-name-part taxon-name-part-type="species" reg="morsitans">morsitans</tp:taxon-name-part></tp:taxon-name></italic>) (Africa)</th><th rowspan="1" colspan="1"><italic><tp:taxon-name><tp:taxon-name-part taxon-name-part-type="genus" reg="Scolopendra">Scolopendra</tp:taxon-name-part><tp:taxon-name-part taxon-name-part-type="species" reg="morsitans">morsitans</tp:taxon-name-part></tp:taxon-name></italic> (Aldabra)</th></tr><tr><td rowspan="1" colspan="1">Subadult and adult body length (mm)</td><td rowspan="1" colspan="1">18–113</td><td rowspan="1" colspan="1">15–65</td><td rowspan="1" colspan="1">13–100</td><td rowspan="1" colspan="1">13–78</td></tr><tr><td rowspan="1" colspan="1">Number of antennal articles</td><td rowspan="1" colspan="1">20</td><td rowspan="1" colspan="1">19</td><td rowspan="1" colspan="1">18–21</td><td rowspan="1" colspan="1">(17)18–19</td></tr><tr><td rowspan="1" colspan="1">Number of glabrous antennal articles</td><td rowspan="1" colspan="1">Can be &gt; 6</td><td rowspan="1" colspan="1">≤ 6</td><td rowspan="1" colspan="1">5–7</td><td rowspan="1" colspan="1">(3.5)4</td></tr><tr><td rowspan="1" colspan="1">Complete paramedian sutures begin</td><td rowspan="1" colspan="1">Mostly T3</td><td rowspan="1" colspan="1">Mostly T2</td><td rowspan="1" colspan="1">TT2–4</td><td rowspan="1" colspan="1">T3</td></tr><tr><td rowspan="1" colspan="1">Lateral margination</td><td rowspan="1" colspan="1">May begin more anteriorly</td><td rowspan="1" colspan="1">Generally last 5 tergites</td><td rowspan="1" colspan="1">Last 2–15 tergites</td><td rowspan="1" colspan="1">Last 4–10 tergites</td></tr><tr><td rowspan="1" colspan="1">Coxopleural process spines</td><td rowspan="1" colspan="1">5</td><td rowspan="1" colspan="1">4</td><td rowspan="1" colspan="1">2–6</td><td rowspan="1" colspan="1">(3)4–5</td></tr><tr><td rowspan="1" colspan="1">Lateral coxopleural spine</td><td rowspan="1" colspan="1">Present</td><td rowspan="1" colspan="1">Present or absent</td><td rowspan="1" colspan="1">Present or absent</td><td rowspan="1" colspan="1">Present</td></tr><tr><td rowspan="1" colspan="1">Leg 20 tarsal spur</td><td rowspan="1" colspan="1">Present</td><td rowspan="1" colspan="1">Absent</td><td rowspan="1" colspan="1">Absent</td><td rowspan="1" colspan="1">Absent</td></tr></tbody></table></table-wrap><p>Additionally, specimens were compared to the original description of the morphologically similar and geographically proximate <italic><tp:taxon-name><tp:taxon-name-part taxon-name-part-type="genus" reg="Scolopendra">Scolopendra</tp:taxon-name-part><tp:taxon-name-part taxon-name-part-type="species" reg="antananarivoensis">antananarivoensis</tp:taxon-name-part></tp:taxon-name></italic> Kronmüller, 2010. Material from the Aldabra Atoll did not exhibit the characters given as diagnostic for <italic><tp:taxon-name><tp:taxon-name-part taxon-name-part-type="genus" reg="Scolopendra">S.</tp:taxon-name-part><tp:taxon-name-part taxon-name-part-type="species" reg="antananarivoensis">antananarivoensis</tp:taxon-name-part></tp:taxon-name></italic>, lacking a longitudinal median depression on sternite 21 and not having a distinctly more elongate coxopleural process (<xref ref-type="bibr" rid="B45">Kronmüller 2010</xref>).</p><sec sec-type="﻿Order Geophilomorpha" id="SECID0ETIBG"><title>﻿Order <tp:taxon-name><tp:taxon-name-part taxon-name-part-type="order">Geophilomorpha</tp:taxon-name-part></tp:taxon-name></title><p>
                <bold>Family <tp:taxon-name><tp:taxon-name-part taxon-name-part-type="family">Geophilidae</tp:taxon-name-part></tp:taxon-name></bold>
              </p><p>
                <bold>Genus <tp:taxon-name><tp:taxon-name-part taxon-name-part-type="genus" reg="Ribautia">Ribautia</tp:taxon-name-part></tp:taxon-name> Brölemann, 1909</bold>
              </p></sec></tp:treatment-sec><ref-list><ref id="B50"><mixed-citation xmlns:xlink="http://www.w3.org/1999/xlink" xlink:type="simple"><person-group><name name-style="western"><surname>Lewis</surname><given-names>JGE</given-names></name></person-group> (<year>1966</year>) <article-title>The taxonomy and biology of the centipede <italic><tp:taxon-name><tp:taxon-name-part taxon-name-part-type="genus">Scolopendra</tp:taxon-name-part><tp:taxon-name-part taxon-name-part-type="species">amazonica</tp:taxon-name-part></tp:taxon-name></italic> in the Sudan.</article-title><source>Journal of Zoology, London</source><volume>149</volume>: <fpage>188</fpage>–<lpage>203</lpage>. <ext-link xlink:href="10.1111/j.1469-7998.1966.tb03893.x" ext-link-type="doi" xlink:type="simple">https://doi.org/10.1111/j.1469-7998.1966.tb03893.x</ext-link></mixed-citation></ref><ref id="B51"><mixed-citation xmlns:xlink="http://www.w3.org/1999/xlink" xlink:type="simple"><person-group><name name-style="western"><surname>Lewis</surname><given-names>JGE</given-names></name></person-group> (<year>1967</year>) <article-title>The scolopendromorph centipedes of the Sudan with remarks on taxonomic characters in the <tp:taxon-name><tp:taxon-name-part taxon-name-part-type="family">Scolopendridae</tp:taxon-name-part></tp:taxon-name>.</article-title><source>Proceedings of the Linnean Society of London</source><volume>178</volume>: <fpage>185</fpage>–<lpage>207</lpage>. <ext-link xlink:href="10.1111/j.1095-8312.1967.tb00973.x" ext-link-type="doi" xlink:type="simple">https://doi.org/10.1111/j.1095-8312.1967.tb00973.x</ext-link></mixed-citation></ref><ref id="B53"><mixed-citation xmlns:xlink="http://www.w3.org/1999/xlink" xlink:type="simple"><person-group><name name-style="western"><surname>Lewis</surname><given-names>JGE</given-names></name></person-group> (<year>1969</year>) <article-title>The variation of the centipede <italic><tp:taxon-name><tp:taxon-name-part taxon-name-part-type="genus">Scolopendra</tp:taxon-name-part><tp:taxon-name-part taxon-name-part-type="species">amazonica</tp:taxon-name-part></tp:taxon-name></italic> in Africa.</article-title><source>Zoological Journal of the Linnean Society</source><volume>48</volume>: <fpage>49</fpage>–<lpage>57</lpage>. <ext-link xlink:href="10.1111/j.1096-3642.1969.tb00704.x" ext-link-type="doi" xlink:type="simple">https://doi.org/10.1111/j.1096-3642.1969.tb00704.x</ext-link></mixed-citation></ref><ref id="B52"><mixed-citation xmlns:xlink="http://www.w3.org/1999/xlink" xlink:type="simple"><person-group><name name-style="western"><surname>Lewis</surname><given-names>JGE</given-names></name></person-group> (<year>1968</year>) <article-title>Individual variation in a population of the centipede <italic><tp:taxon-name><tp:taxon-name-part taxon-name-part-type="genus">Scolopendra</tp:taxon-name-part><tp:taxon-name-part taxon-name-part-type="species">amazonica</tp:taxon-name-part></tp:taxon-name></italic> from Nigeria and its implications for methods of taxonomic discrimination in the <tp:taxon-name><tp:taxon-name-part taxon-name-part-type="family">Scolopendridae</tp:taxon-name-part></tp:taxon-name>.</article-title><source>Journal of the Linnean Society (Zoology)</source><volume>47</volume>: <fpage>315</fpage>–<lpage>326</lpage>.</mixed-citation></ref><ref id="B40"><mixed-citation xmlns:xlink="http://www.w3.org/1999/xlink" xlink:type="simple"><person-group><name name-style="western"><surname>Jangi</surname><given-names>BS</given-names></name></person-group> (<year>1955</year>) <article-title>Some aspects of the morphology of the centipede <italic><tp:taxon-name><tp:taxon-name-part taxon-name-part-type="genus">Scolopendra</tp:taxon-name-part><tp:taxon-name-part taxon-name-part-type="species">morsitans</tp:taxon-name-part></tp:taxon-name></italic> Linn. (<tp:taxon-name><tp:taxon-name-part taxon-name-part-type="family">Scolopendridae</tp:taxon-name-part></tp:taxon-name>).</article-title><source>Annals and Magazine of Natural History</source><volume>8</volume>(<issue>92</issue>): <fpage>597</fpage>–<lpage>607</lpage>. <ext-link xlink:href="10.1080/00222935508655671" ext-link-type="doi" xlink:type="simple">https://doi.org/10.1080/00222935508655671</ext-link></mixed-citation></ref><ref id="B41"><mixed-citation xmlns:xlink="http://www.w3.org/1999/xlink" xlink:type="simple"><person-group><name name-style="western"><surname>Jangi</surname><given-names>BS</given-names></name></person-group> (<year>1959</year>) <article-title>Further notes on the taxonomy of the centipede <italic><tp:taxon-name><tp:taxon-name-part taxon-name-part-type="genus">Scolopendra</tp:taxon-name-part><tp:taxon-name-part taxon-name-part-type="species">morsitans</tp:taxon-name-part></tp:taxon-name></italic> Linnaeus (<tp:taxon-name><tp:taxon-name-part taxon-name-part-type="family">Scolopendridae</tp:taxon-name-part></tp:taxon-name>).</article-title><source>Entomological News</source><volume>70</volume>: <fpage>253</fpage>–<lpage>257</lpage>.</mixed-citation></ref><ref id="B113"><mixed-citation xmlns:xlink="http://www.w3.org/1999/xlink" xlink:type="simple"><person-group><name name-style="western"><surname>Würmli</surname><given-names>M</given-names></name></person-group> (<year>1975</year>) <article-title>Systematische Kriterien in der Gruppe von <italic><tp:taxon-name><tp:taxon-name-part taxon-name-part-type="genus">Scolopendra</tp:taxon-name-part><tp:taxon-name-part taxon-name-part-type="species">morsitans</tp:taxon-name-part></tp:taxon-name></italic> Linné, 1758 (<tp:taxon-name><tp:taxon-name-part taxon-name-part-type="class">Chilopoda</tp:taxon-name-part></tp:taxon-name>: <tp:taxon-name><tp:taxon-name-part taxon-name-part-type="order">Scolopendromorpha</tp:taxon-name-part></tp:taxon-name>: <tp:taxon-name><tp:taxon-name-part taxon-name-part-type="family">Scolopendridae</tp:taxon-name-part></tp:taxon-name>).</article-title><source>Deutsche Entomologische Zeitschrift</source><volume>22</volume>: <fpage>201</fpage>–<lpage>206</lpage>.</mixed-citation></ref><ref id="B43"><mixed-citation xmlns:xlink="http://www.w3.org/1999/xlink" xlink:type="simple"><person-group><name name-style="western"><surname>Joshi</surname><given-names>J</given-names></name><name name-style="western"><surname>Karanth</surname><given-names>KP</given-names></name></person-group> (<year>2011</year>) <article-title>Cretaceous-Tertiary diversification among select Scolopendrid centipedes of South India.</article-title><source>Molecular Phylogenetics and Evolution</source><volume>60</volume>(<issue>3</issue>): <fpage>287</fpage>–<lpage>294</lpage>. <ext-link xlink:href="10.1016/j.ympev.2011.04.024" ext-link-type="doi" xlink:type="simple">https://doi.org/10.1016/j.ympev.2011.04.024</ext-link></mixed-citation></ref><ref id="B95"><mixed-citation xmlns:xlink="http://www.w3.org/1999/xlink" xlink:type="simple"><person-group><name name-style="western"><surname>Siriwut</surname><given-names>W</given-names></name><name name-style="western"><surname>Edgecombe</surname><given-names>GD</given-names></name><name name-style="western"><surname>Sutcharit</surname><given-names>C</given-names></name><name name-style="western"><surname>Tongkerd</surname><given-names>P</given-names></name><name name-style="western"><surname>Panha</surname><given-names>S</given-names></name></person-group> (<year>2016</year>) <article-title>A taxonomic review of the centipede genus <italic><tp:taxon-name><tp:taxon-name-part taxon-name-part-type="genus">Scolopendra</tp:taxon-name-part></tp:taxon-name></italic> Linnaeus, 1758 (<tp:taxon-name><tp:taxon-name-part taxon-name-part-type="order">Scolopendromorpha</tp:taxon-name-part></tp:taxon-name>, <tp:taxon-name><tp:taxon-name-part taxon-name-part-type="family">Scolopendridae</tp:taxon-name-part></tp:taxon-name>) in mainland Southeast Asia, with description of a new species from Laos.</article-title><source>ZooKeys</source><volume>590</volume>: <fpage>1</fpage>–<lpage>124</lpage>. <ext-link xlink:href="10.3897/zookeys.590.7950" ext-link-type="doi" xlink:type="simple">https://doi.org/10.3897/zookeys.590.7950</ext-link></mixed-citation></ref><ref id="B59"><mixed-citation xmlns:xlink="http://www.w3.org/1999/xlink" xlink:type="simple"><person-group><name name-style="western"><surname>Lewis</surname><given-names>JGE</given-names></name></person-group> (<year>2010a</year>) <article-title>A key and annotated list of the <italic><tp:taxon-name><tp:taxon-name-part taxon-name-part-type="genus">Scolopendra</tp:taxon-name-part></tp:taxon-name></italic> species of the Old World with a reappraisal of <italic><tp:taxon-name><tp:taxon-name-part taxon-name-part-type="genus">Arthrorhabdus</tp:taxon-name-part></tp:taxon-name></italic> (<tp:taxon-name><tp:taxon-name-part taxon-name-part-type="class">Chilopoda</tp:taxon-name-part></tp:taxon-name>: <tp:taxon-name><tp:taxon-name-part taxon-name-part-type="order">Scolopendromorpha</tp:taxon-name-part></tp:taxon-name>: <tp:taxon-name><tp:taxon-name-part taxon-name-part-type="family">Scolopendridae</tp:taxon-name-part></tp:taxon-name>).</article-title><source>International Journal of Myriapodology</source><volume>3</volume>: <fpage>83</fpage>–<lpage>122</lpage>. <ext-link xlink:href="10.1163/187525410X12578602960380" ext-link-type="doi" xlink:type="simple">https://doi.org/10.1163/187525410X12578602960380</ext-link></mixed-citation></ref><ref id="B45"><mixed-citation xmlns:xlink="http://www.w3.org/1999/xlink" xlink:type="simple"><person-group><name name-style="western"><surname>Kronmüller</surname><given-names>C</given-names></name></person-group> (<year>2010</year>) <article-title><italic><tp:taxon-name><tp:taxon-name-part taxon-name-part-type="genus">Scolopendra</tp:taxon-name-part><tp:taxon-name-part taxon-name-part-type="species">antananarivoensis</tp:taxon-name-part></tp:taxon-name></italic> spec. nov. – a new species of <italic><tp:taxon-name><tp:taxon-name-part taxon-name-part-type="genus">Scolopendra</tp:taxon-name-part></tp:taxon-name></italic> Linnaeus, 1758 related to <italic><tp:taxon-name><tp:taxon-name-part taxon-name-part-type="genus">Scolopendra</tp:taxon-name-part><tp:taxon-name-part taxon-name-part-type="species">morsitans</tp:taxon-name-part></tp:taxon-name></italic> Linnaeus, 1758 from Madagascar (<tp:taxon-name><tp:taxon-name-part taxon-name-part-type="subphylum">Myriapoda</tp:taxon-name-part></tp:taxon-name>, <tp:taxon-name><tp:taxon-name-part taxon-name-part-type="class">Chilopoda</tp:taxon-name-part></tp:taxon-name>, <tp:taxon-name><tp:taxon-name-part taxon-name-part-type="family">Scolopendridae</tp:taxon-name-part></tp:taxon-name>).</article-title><source>Spixiana</source><volume>33</volume>: <fpage>281</fpage>–<lpage>288</lpage>.</mixed-citation></ref></ref-list></tp:taxon-treatment>
