# Supplementary material for: ﻿Centipedes (Myriapoda, Chilopoda) of Aldabra Atoll (Seychelles)
Source: Zookeys. 2025 Feb 21;1228:225–73. doi: 10.3897/zookeys.1228.143007 (PMC11871523; doi:10.3897/zookeys.1228.143007)
Supplement: XML Treatment for Ribautia cf. paucipes [file zookeys.1228.143007-treatment6.xml]

<!DOCTYPE tp:taxon-treatment
  PUBLIC "-//TaxonX//DTD Taxonomic Treatment Publishing DTD v0 20100105//EN" "tax-treatment-NSO.dtd">
<tp:taxon-treatment xmlns:tp="http://www.plazi.org/taxpub"><tp:treatment-meta><kwd-group><label>Taxon classification</label><kwd>
                <named-content content-type="kingdom">Animalia</named-content>
              </kwd><kwd>
                <named-content content-type="order">Geophilomorpha</named-content>
              </kwd><kwd>
                <named-content content-type="family">Geophilidae</named-content>
              </kwd></kwd-group><mixed-citation publication-type="journal"><person-group><name><surname>Popovici</surname><given-names>George</given-names></name><name><surname>Edgecombe</surname><given-names>Gregory D.</given-names></name></person-group><article-title>﻿Centipedes (<tp:taxon-name><tp:taxon-name-part taxon-name-part-type="subphylum">Myriapoda</tp:taxon-name-part></tp:taxon-name>, <tp:taxon-name><tp:taxon-name-part taxon-name-part-type="class">Chilopoda</tp:taxon-name-part></tp:taxon-name>) of Aldabra Atoll (Seychelles)</article-title><source>Zookeys</source><day>21</day><month>02</month><year>2025</year><volume>1228</volume><fpage>225</fpage><lpage>273</lpage><pub-id pub-id-type="doi">10.3897/zookeys.1228.143007</pub-id></mixed-citation></tp:treatment-meta><tp:nomenclature><label>﻿</label><tp:taxon-name>
              <object-id xmlns:xlink="http://www.w3.org/1999/xlink" content-type="arpha" xlink:type="simple">8558B297-0A00-59EF-8D8D-9517C5F0B6D5</object-id>
              <tp:taxon-name-part taxon-name-part-type="genus" reg="Ribautia">Ribautia</tp:taxon-name-part>
              <tp:taxon-name-part taxon-name-part-type="uncertainty-rank">cf.</tp:taxon-name-part>
              <tp:taxon-name-part taxon-name-part-type="species" reg="paucipes">paucipes</tp:taxon-name-part>
            </tp:taxon-name><tp:taxon-authority>Attems, 1952</tp:taxon-authority><xref ref-type="fig" rid="F5">Fig. 5</xref></tp:nomenclature><tp:treatment-sec sec-type="material" id="SECID0E3KBG"><title>Examined material.</title><p>NHMUK015991467, 1 juvenile, <italic><tp:taxon-name><tp:taxon-name-part taxon-name-part-type="genus" reg="Casuarina">Casuarina</tp:taxon-name-part></tp:taxon-name></italic> litter, Picard, Aldabra, 10.12.1974, leg. V. W. Spaull.</p></tp:treatment-sec><tp:treatment-sec sec-type="remarks" id="SECID0EJLBG"><title>Remarks.</title><p>The sexually immature specimen found in the present sample displays all diagnostic characters that support its assignment to <italic><tp:taxon-name><tp:taxon-name-part taxon-name-part-type="genus" reg="Ribautia">Ribautia</tp:taxon-name-part></tp:taxon-name></italic>, comprising an elongate cephalic shield, lack of lappets on the first maxillae, the two halves of the second maxillary coxosternite being united by a sclerotised isthmus and the pleural sutures of the forcipular coxosternite being parallel to its lateral edge distally. A potentially novel ontogenetic observation is the incomplete separation of the two halves of the second maxillary coxosternite by an isthmus (Fig. <xref ref-type="fig" rid="F5">5B</xref>), as is a characteristic of <italic><tp:taxon-name><tp:taxon-name-part taxon-name-part-type="genus" reg="Ribautia">Ribautia</tp:taxon-name-part></tp:taxon-name></italic>. Taking into account the very small size (length 7 mm) and sexual immaturity of the specimen, this may be a character state that becomes more conspicuous in older individuals.</p><fig id="F5" position="float" orientation="portrait"><object-id xmlns:xlink="http://www.w3.org/1999/xlink" content-type="doi" xlink:type="simple">10.3897/zookeys.1228.143007.figure5</object-id><object-id xmlns:xlink="http://www.w3.org/1999/xlink" content-type="arpha" xlink:type="simple">3935CE69-3843-5004-8BB1-B31725204CD5</object-id><label>Figure 5.</label><caption><p><tp:taxon-name><tp:taxon-name-part taxon-name-part-type="genus" reg="Ribautia">Ribautia</tp:taxon-name-part><tp:taxon-name-part taxon-name-part-type="uncertainty-rank">cf.</tp:taxon-name-part><tp:taxon-name-part taxon-name-part-type="species" reg="paucipes">paucipes</tp:taxon-name-part></tp:taxon-name> Attems, 1952. NHMUK015991467 <bold>A</bold> head and forcipular segment, ventral view <bold>B</bold> anterior margin of second maxillary coxosternite, ventral view <bold>C</bold> calyx of venom gland, lateral view <bold>D</bold> ultimate leg-bearing and postpedal segments, ventral view.</p></caption><graphic xmlns:xlink="http://www.w3.org/1999/xlink" xlink:href="zookeys-1228-225_article-143007__-g005.jpg" position="float" orientation="portrait" xlink:type="simple" id="oo_1257824.jpg"><uri content-type="original_file" xlink:type="simple">https://binary.pensoft.net/fig/1257824</uri></graphic></fig><p>Beside the very low number of leg-bearing segments (37), which is shared with <tp:taxon-name><tp:taxon-name-part taxon-name-part-type="genus" reg="Ribautia">R.</tp:taxon-name-part><tp:taxon-name-part taxon-name-part-type="uncertainty-rank">cf.</tp:taxon-name-part><tp:taxon-name-part taxon-name-part-type="species" reg="paucipes">paucipes</tp:taxon-name-part></tp:taxon-name> reported from the Seychelles (<xref ref-type="bibr" rid="B11">Bonato and Minelli 2010</xref>), the developmental stage of the present specimen does not allow for satisfactory evaluation of potential morphological differences between <italic><tp:taxon-name><tp:taxon-name-part taxon-name-part-type="genus" reg="Ribautia">Ribautia</tp:taxon-name-part></tp:taxon-name></italic> specimens described from Western Indian Ocean localities and type material of <italic><tp:taxon-name><tp:taxon-name-part taxon-name-part-type="genus" reg="Ribautia">Ribautia</tp:taxon-name-part><tp:taxon-name-part taxon-name-part-type="species" reg="paucipes">paucipes</tp:taxon-name-part></tp:taxon-name></italic> described from the environs of Lake Kivu in Central Africa. Notably, the Aldabra specimen lacks evident denticles on the anterior margin of the forcipular coxosternite and the interior margin of the forcipular trochanteroprefemur, although these are clearly illustrated in the original description of <italic><tp:taxon-name><tp:taxon-name-part taxon-name-part-type="genus" reg="Ribautia">R.</tp:taxon-name-part><tp:taxon-name-part taxon-name-part-type="species" reg="paucipes">paucipes</tp:taxon-name-part></tp:taxon-name></italic> (<xref ref-type="bibr" rid="B5">Attems 1952</xref>: fig. 203). The specimen also lacks conspicuous coxal organs or coxal pores, a character state not noted in <tp:taxon-name><tp:taxon-name-part taxon-name-part-type="genus" reg="Ribautia">R.</tp:taxon-name-part><tp:taxon-name-part taxon-name-part-type="uncertainty-rank">cf.</tp:taxon-name-part><tp:taxon-name-part taxon-name-part-type="species" reg="paucipes">paucipes</tp:taxon-name-part></tp:taxon-name> recorded from the Seychelles. Ontogenetic variation in the number of coxal pores has been well-documented for other geophilid centipedes (<xref ref-type="bibr" rid="B36">Horneland and Meidell 2009</xref>; <xref ref-type="bibr" rid="B30">Gregory and Barber 2010</xref>; <xref ref-type="bibr" rid="B14">Brena 2014</xref>; <xref ref-type="bibr" rid="B99">Stojanović et al. 2020</xref>), increasing with body size at each postembryonic stage, and being absent in comparably sized adolescens stages of some species (<xref ref-type="bibr" rid="B30">Gregory and Barber 2010</xref>). Additionally, the second maxillary pretarsus of the present specimen is markedly shorter and less acuminate than illustrated for <italic><tp:taxon-name><tp:taxon-name-part taxon-name-part-type="genus" reg="Ribautia">R.</tp:taxon-name-part><tp:taxon-name-part taxon-name-part-type="species" reg="paucipes">paucipes</tp:taxon-name-part></tp:taxon-name></italic> from continental Africa. As the ontogenetic variation of the morphology of the second maxillae in <italic><tp:taxon-name><tp:taxon-name-part taxon-name-part-type="genus" reg="Ribautia">Ribautia</tp:taxon-name-part></tp:taxon-name></italic> is not presently known and in other characters the specimen strongly resembles individuals described from the Seychelles, we maintain its presently assigned identity.</p><sec sec-type="﻿Genus Tuoba Chamberlin, 1920" id="SECID0EKQBG"><title>﻿Genus <italic><tp:taxon-name><tp:taxon-name-part taxon-name-part-type="genus" reg="Tuoba">Tuoba</tp:taxon-name-part></tp:taxon-name></italic> Chamberlin, 1920</title><p>
                <bold><italic><tp:taxon-name><tp:taxon-name-part taxon-name-part-type="genus" reg="Hovanyx">Hovanyx</tp:taxon-name-part></tp:taxon-name></italic> Lawrence, 1960, syn. nov.</bold>
              </p></sec></tp:treatment-sec><ref-list><ref id="B11"><mixed-citation xmlns:xlink="http://www.w3.org/1999/xlink" xlink:type="simple"><person-group><name name-style="western"><surname>Bonato</surname><given-names>L</given-names></name><name name-style="western"><surname>Minelli</surname><given-names>A</given-names></name></person-group> (<year>2010</year>) <article-title>The geophilomorph centipedes of the Seychelles (<tp:taxon-name><tp:taxon-name-part taxon-name-part-type="class">Chilopoda</tp:taxon-name-part></tp:taxon-name>: <tp:taxon-name><tp:taxon-name-part taxon-name-part-type="order">Geophilomorpha</tp:taxon-name-part></tp:taxon-name>).</article-title><source><tp:taxon-name><tp:taxon-name-part taxon-name-part-type="genus">Phelsuma</tp:taxon-name-part></tp:taxon-name></source><volume>18</volume>: <fpage>9</fpage>–<lpage>38</lpage>.</mixed-citation></ref><ref id="B5"><mixed-citation xmlns:xlink="http://www.w3.org/1999/xlink" xlink:type="simple"><person-group><name name-style="western"><surname>Attems</surname><given-names>C</given-names></name></person-group> (<year>1952</year>) <article-title>Neue Myriopoden des Belgischen Congo.</article-title><source>Annales du Musée Royal du Congo Belge, Tervuren (Belgique)</source><volume>18</volume>: <fpage>1</fpage>–<lpage>139</lpage>.</mixed-citation></ref><ref id="B36"><mixed-citation xmlns:xlink="http://www.w3.org/1999/xlink" xlink:type="simple"><person-group><name name-style="western"><surname>Horneland</surname><given-names>EO</given-names></name><name name-style="western"><surname>Meidell</surname><given-names>B</given-names></name></person-group> (<year>2009</year>) <article-title>Postembryonic development of <italic><tp:taxon-name><tp:taxon-name-part taxon-name-part-type="genus">Strigamia</tp:taxon-name-part><tp:taxon-name-part taxon-name-part-type="species">maritima</tp:taxon-name-part></tp:taxon-name></italic> (Leach, 1817) (<tp:taxon-name><tp:taxon-name-part taxon-name-part-type="class">Chilopoda</tp:taxon-name-part></tp:taxon-name>: <tp:taxon-name><tp:taxon-name-part taxon-name-part-type="order">Geophilomorpha</tp:taxon-name-part></tp:taxon-name>, <tp:taxon-name><tp:taxon-name-part taxon-name-part-type="family">Linotaeniidae</tp:taxon-name-part></tp:taxon-name>) with emphasis on how to separate the different stadia.</article-title><source>Soil Organisms</source><volume>81</volume>(<issue>3</issue>): <fpage>373</fpage>–<lpage>386</lpage>. <ext-link xlink:href="https://soil-organisms.org/index.php/SO/article/view/34" ext-link-type="uri" xlink:type="simple">https://soil-organisms.org/index.php/SO/article/view/34</ext-link></mixed-citation></ref><ref id="B30"><mixed-citation xmlns:xlink="http://www.w3.org/1999/xlink" xlink:type="simple"><person-group><name name-style="western"><surname>Gregory</surname><given-names>SJ</given-names></name><name name-style="western"><surname>Barber</surname><given-names>AD</given-names></name></person-group> (<year>2010</year>) <article-title>Observations of a population, including juveniles, of <italic><tp:taxon-name><tp:taxon-name-part taxon-name-part-type="genus">Geophilus</tp:taxon-name-part><tp:taxon-name-part taxon-name-part-type="species">carpophagus</tp:taxon-name-part></tp:taxon-name></italic> Leach, 1815, sensu stricto from Oxfordshire.</article-title><source>Bulletin of the British Myriapod and Isopod Group</source><volume>24</volume>: <fpage>2</fpage>–<lpage>15</lpage>.</mixed-citation></ref><ref id="B14"><mixed-citation xmlns:xlink="http://www.w3.org/1999/xlink" xlink:type="simple"><person-group><name name-style="western"><surname>Brena</surname><given-names>C</given-names></name></person-group> (<year>2014</year>) The embryoid development of <italic><tp:taxon-name><tp:taxon-name-part taxon-name-part-type="genus">Strigamia</tp:taxon-name-part><tp:taxon-name-part taxon-name-part-type="species">maritima</tp:taxon-name-part></tp:taxon-name></italic> and its bearing on post-embryonic segmentation of geophilomorph centipedes. Frontiers in Zoology 11: 58. <ext-link xlink:href="10.1186/s12983-014-0058-9" ext-link-type="doi" xlink:type="simple">https://doi.org/10.1186/s12983-014-0058-9</ext-link></mixed-citation></ref><ref id="B99"><mixed-citation xmlns:xlink="http://www.w3.org/1999/xlink" xlink:type="simple"><person-group><name name-style="western"><surname>Stojanović</surname><given-names>DZ</given-names></name><name name-style="western"><surname>Mitić</surname><given-names>BM</given-names></name><name name-style="western"><surname>Dudić</surname><given-names>BD</given-names></name><name name-style="western"><surname>Gedged</surname><given-names>AM</given-names></name><name name-style="western"><surname>Tomić</surname><given-names>VT</given-names></name><name name-style="western"><surname>Antić</surname><given-names>DŽ</given-names></name><name name-style="western"><surname>Makarov</surname><given-names>SE</given-names></name></person-group> (<year>2020</year>) <article-title>Early development of the centipede <italic><tp:taxon-name><tp:taxon-name-part taxon-name-part-type="genus">Geophilus</tp:taxon-name-part><tp:taxon-name-part taxon-name-part-type="species">serbicus</tp:taxon-name-part></tp:taxon-name></italic> (<tp:taxon-name><tp:taxon-name-part taxon-name-part-type="class">Chilopoda</tp:taxon-name-part></tp:taxon-name>: <tp:taxon-name><tp:taxon-name-part taxon-name-part-type="order">Geophilomorpha</tp:taxon-name-part></tp:taxon-name>: <tp:taxon-name><tp:taxon-name-part taxon-name-part-type="family">Geophilidae</tp:taxon-name-part></tp:taxon-name>) from the Balkan Peninsula.</article-title><source>Invertebrate Reproduction &amp; Development</source><volume>64</volume>(<issue>2</issue>): <fpage>115</fpage>–<lpage>125</lpage>. <ext-link xlink:href="10.1080/07924259.2020.1726514" ext-link-type="doi" xlink:type="simple">https://doi.org/10.1080/07924259.2020.1726514</ext-link></mixed-citation></ref></ref-list></tp:taxon-treatment>
