# Supplementary material for: ﻿Centipedes (Myriapoda, Chilopoda) of Aldabra Atoll (Seychelles)
Source: Zookeys. 2025 Feb 21;1228:225–73. doi: 10.3897/zookeys.1228.143007 (PMC11871523; doi:10.3897/zookeys.1228.143007)
Supplement: XML Treatment for Mixophilus [file zookeys.1228.143007-treatment7.xml]

<!DOCTYPE tp:taxon-treatment
  PUBLIC "-//TaxonX//DTD Taxonomic Treatment Publishing DTD v0 20100105//EN" "tax-treatment-NSO.dtd">
<tp:taxon-treatment xmlns:tp="http://www.plazi.org/taxpub"><tp:treatment-meta><kwd-group><label>Taxon classification</label><kwd>
                <named-content content-type="kingdom">Animalia</named-content>
              </kwd><kwd>
                <named-content content-type="order">Geophilomorpha</named-content>
              </kwd><kwd>
                <named-content content-type="family">Geophilidae</named-content>
              </kwd></kwd-group><mixed-citation publication-type="journal"><person-group><name><surname>Popovici</surname><given-names>George</given-names></name><name><surname>Edgecombe</surname><given-names>Gregory D.</given-names></name></person-group><article-title>﻿Centipedes (<tp:taxon-name><tp:taxon-name-part taxon-name-part-type="subphylum">Myriapoda</tp:taxon-name-part></tp:taxon-name>, <tp:taxon-name><tp:taxon-name-part taxon-name-part-type="class">Chilopoda</tp:taxon-name-part></tp:taxon-name>) of Aldabra Atoll (Seychelles)</article-title><source>Zookeys</source><day>21</day><month>02</month><year>2025</year><volume>1228</volume><fpage>225</fpage><lpage>273</lpage><pub-id pub-id-type="doi">10.3897/zookeys.1228.143007</pub-id></mixed-citation></tp:treatment-meta><tp:nomenclature><label>﻿</label><tp:taxon-name>
              <object-id xmlns:xlink="http://www.w3.org/1999/xlink" content-type="arpha" xlink:type="simple">5BC7E5A9-6EDC-5799-B2F0-9C1E633A4CE6</object-id>
              <tp:taxon-name-part taxon-name-part-type="genus" reg="Mixophilus">Mixophilus</tp:taxon-name-part>
            </tp:taxon-name><tp:taxon-authority>Silvestri, 1929</tp:taxon-authority><tp:taxon-status xmlns:xlink="http://www.w3.org/1999/xlink" xlink:type="simple">syn. nov.</tp:taxon-status></tp:nomenclature><tp:treatment-sec sec-type="remarks" id="SECID0EDSBG"><title>Remarks.</title><p>The monotypic genus <italic><tp:taxon-name><tp:taxon-name-part taxon-name-part-type="genus" reg="Mixophilus">Mixophilus</tp:taxon-name-part></tp:taxon-name></italic> was erected by <xref ref-type="bibr" rid="B94">Silvestri (1929)</xref> to place a new species of geophilomorph sampled from riparian sites in Madras (Chennai), Southern India. The original description of <italic><tp:taxon-name><tp:taxon-name-part taxon-name-part-type="genus" reg="Mixophilus">Mixophilus</tp:taxon-name-part><tp:taxon-name-part taxon-name-part-type="species" reg="indicus">indicus</tp:taxon-name-part></tp:taxon-name></italic> includes illustrations of the head, forcipular apparatus and ultimate leg-bearing segment as well as detailed ecological observations concerning its preferred microhabitats in the type locality. Subsequent physiological investigations revealed a modified tracheal system, comprising possible adaptations to immersion for long periods of time (<xref ref-type="bibr" rid="B88">Rajulu 1970</xref>). An affinity to <italic><tp:taxon-name><tp:taxon-name-part taxon-name-part-type="subgenus" reg="Henia">Henia</tp:taxon-name-part></tp:taxon-name></italic> and <italic><tp:taxon-name><tp:taxon-name-part taxon-name-part-type="subgenus" reg="Chaetechelyne">Chaetechelyne</tp:taxon-name-part></tp:taxon-name></italic> (<tp:taxon-name><tp:taxon-name-part taxon-name-part-type="family">Dignathodontidae</tp:taxon-name-part></tp:taxon-name>) was suggested, however, within the same section <xref ref-type="bibr" rid="B94">Silvestri (1929)</xref> pointed to differences between <italic><tp:taxon-name><tp:taxon-name-part taxon-name-part-type="genus" reg="Mixophilus">Mixophilus</tp:taxon-name-part></tp:taxon-name></italic> and both of these genera in “the structure of the labrum” (tripartite in <italic><tp:taxon-name><tp:taxon-name-part taxon-name-part-type="genus" reg="Mixophilus">M.</tp:taxon-name-part><tp:taxon-name-part taxon-name-part-type="species" reg="indicus">indicus</tp:taxon-name-part></tp:taxon-name></italic> but unipartite in <tp:taxon-name><tp:taxon-name-part taxon-name-part-type="family">Dignathodontidae</tp:taxon-name-part></tp:taxon-name>), “the distribution of sternal pores” (transverse band in <italic><tp:taxon-name><tp:taxon-name-part taxon-name-part-type="genus" reg="Mixophilus">M.</tp:taxon-name-part><tp:taxon-name-part taxon-name-part-type="species" reg="indicus">indicus</tp:taxon-name-part></tp:taxon-name></italic>, medial sub-circular/elliptical field in <tp:taxon-name><tp:taxon-name-part taxon-name-part-type="family">Dignathodontidae</tp:taxon-name-part></tp:taxon-name>), in the last leg-bearing segment (telopodite composed of 7 articles in <italic><tp:taxon-name><tp:taxon-name-part taxon-name-part-type="genus" reg="Mixophilus">M.</tp:taxon-name-part><tp:taxon-name-part taxon-name-part-type="species" reg="indicus">indicus</tp:taxon-name-part></tp:taxon-name></italic> but 6 in <italic><tp:taxon-name><tp:taxon-name-part taxon-name-part-type="subgenus" reg="Henia">Henia</tp:taxon-name-part></tp:taxon-name></italic>), and in the elongation of the forcipular pretergite (longer in <italic><tp:taxon-name><tp:taxon-name-part taxon-name-part-type="genus" reg="Mixophilus">M.</tp:taxon-name-part><tp:taxon-name-part taxon-name-part-type="species" reg="indicus">indicus</tp:taxon-name-part></tp:taxon-name></italic> than in <italic><tp:taxon-name><tp:taxon-name-part taxon-name-part-type="subgenus" reg="Chaetechelyne">Chaetechelyne</tp:taxon-name-part></tp:taxon-name></italic>). The structure of the labrum described and illustrated for <italic><tp:taxon-name><tp:taxon-name-part taxon-name-part-type="genus" reg="Mixophilus">M.</tp:taxon-name-part><tp:taxon-name-part taxon-name-part-type="species" reg="indicus">indicus</tp:taxon-name-part></tp:taxon-name></italic>, comprising three conspicuous pieces, suggests a close affinity to other members of <tp:taxon-name><tp:taxon-name-part taxon-name-part-type="family">Geophilidae</tp:taxon-name-part></tp:taxon-name> s. str. An estuarine habitat preference and multiple morphological characters show a near complete overlap between the diagnoses of <italic><tp:taxon-name><tp:taxon-name-part taxon-name-part-type="genus" reg="Tuoba">Tuoba</tp:taxon-name-part></tp:taxon-name></italic> and <italic><tp:taxon-name><tp:taxon-name-part taxon-name-part-type="genus" reg="Mixophilus">Mixophilus</tp:taxon-name-part></tp:taxon-name></italic> (Table <xref ref-type="table" rid="T3">3</xref>). Complete chitin lines in <italic><tp:taxon-name><tp:taxon-name-part taxon-name-part-type="genus" reg="Mixophilus">M.</tp:taxon-name-part><tp:taxon-name-part taxon-name-part-type="species" reg="indicus">indicus</tp:taxon-name-part></tp:taxon-name></italic> may indicate intraspecific or interspecific variability which has been recorded in <italic><tp:taxon-name><tp:taxon-name-part taxon-name-part-type="genus" reg="Tuoba">Tuoba</tp:taxon-name-part></tp:taxon-name></italic> (<xref ref-type="bibr" rid="B42">Jones 1998</xref>) or artifacts of examination under light microscopy. In light of this re-evaluation of its original description, we propose reassignment of <italic><tp:taxon-name><tp:taxon-name-part taxon-name-part-type="genus" reg="Mixophilus">M.</tp:taxon-name-part><tp:taxon-name-part taxon-name-part-type="species" reg="indicus">indicus</tp:taxon-name-part></tp:taxon-name></italic> to <italic><tp:taxon-name><tp:taxon-name-part taxon-name-part-type="genus" reg="Tuoba">Tuoba</tp:taxon-name-part></tp:taxon-name></italic> considering the available data on its morphology, with <italic><tp:taxon-name><tp:taxon-name-part taxon-name-part-type="genus" reg="Tuoba">Tuoba</tp:taxon-name-part><tp:taxon-name-part taxon-name-part-type="species" reg="indica">indica</tp:taxon-name-part></tp:taxon-name></italic> comb. nov. as the valid name for specimens on which its original description was based. Consequently, we propose that <italic><tp:taxon-name><tp:taxon-name-part taxon-name-part-type="genus" reg="Mixophilus">Mixophilus</tp:taxon-name-part></tp:taxon-name></italic> is the junior subjective synonym of <italic><tp:taxon-name><tp:taxon-name-part taxon-name-part-type="genus" reg="Tuoba">Tuoba</tp:taxon-name-part></tp:taxon-name></italic> syn. nov. Similarities between <italic><tp:taxon-name><tp:taxon-name-part taxon-name-part-type="genus" reg="Tuoba">Tuoba</tp:taxon-name-part><tp:taxon-name-part taxon-name-part-type="species" reg="indica">indica</tp:taxon-name-part></tp:taxon-name></italic> comb. nov. and <italic><tp:taxon-name><tp:taxon-name-part taxon-name-part-type="genus" reg="Tuoba">T.</tp:taxon-name-part><tp:taxon-name-part taxon-name-part-type="species" reg="sydneyensis">sydneyensis</tp:taxon-name-part></tp:taxon-name></italic> exist in elongation of the ultimate legs and reduction of the second maxillary pretarsus, however these characters are shared by several species of <italic><tp:taxon-name><tp:taxon-name-part taxon-name-part-type="genus" reg="Tuoba">Tuoba</tp:taxon-name-part></tp:taxon-name></italic>. The incomplete original description provided by Silvestri does not allow for definitive assignment of <italic><tp:taxon-name><tp:taxon-name-part taxon-name-part-type="genus" reg="Tuoba">Tuoba</tp:taxon-name-part><tp:taxon-name-part taxon-name-part-type="species" reg="indica">indica</tp:taxon-name-part></tp:taxon-name></italic> comb. nov. to another species of <italic><tp:taxon-name><tp:taxon-name-part taxon-name-part-type="genus" reg="Tuoba">Tuoba</tp:taxon-name-part></tp:taxon-name></italic> until the type material can be adequately re-described.</p><table-wrap id="T3" position="float" orientation="portrait"><label>Table 3.</label><caption><p>Taxonomically informative invariant and variable morphological characters for the genera <italic><tp:taxon-name><tp:taxon-name-part taxon-name-part-type="genus" reg="Hovanyx">Hovanyx</tp:taxon-name-part></tp:taxon-name></italic>, <italic><tp:taxon-name><tp:taxon-name-part taxon-name-part-type="genus" reg="Mixophilus">Mixophilus</tp:taxon-name-part></tp:taxon-name></italic>, and <italic><tp:taxon-name><tp:taxon-name-part taxon-name-part-type="genus" reg="Tuoba">Tuoba</tp:taxon-name-part></tp:taxon-name></italic> based on literature data. Characters in boldface represent putative morphological differences.</p></caption><table id="TID0EPUDI" rules="all"><tbody><tr><th rowspan="1" colspan="1">Character</th><th rowspan="1" colspan="1"><italic><tp:taxon-name><tp:taxon-name-part taxon-name-part-type="genus" reg="Tuoba">Tuoba</tp:taxon-name-part></tp:taxon-name></italic> Chamberlin, 1920</th><th rowspan="1" colspan="1"><italic><tp:taxon-name><tp:taxon-name-part taxon-name-part-type="genus" reg="Hovanyx">Hovanyx</tp:taxon-name-part></tp:taxon-name></italic> Lawrence, 1960</th><th rowspan="1" colspan="1"><italic><tp:taxon-name><tp:taxon-name-part taxon-name-part-type="genus" reg="Mixophilus">Mixophilus</tp:taxon-name-part></tp:taxon-name></italic> Silvestri, 1929</th></tr><tr><td rowspan="1" colspan="1">Head shape</td><td rowspan="1" colspan="1">Subquadrate</td><td rowspan="1" colspan="1">
                      <bold>Longer than wide</bold>
                    </td><td rowspan="1" colspan="1">Subquadrate</td></tr><tr><td rowspan="1" colspan="1">Setation of clypeus</td><td rowspan="1" colspan="1">Three pairs of setae medially, flanked by a group of 2–4 setae on each side</td><td rowspan="1" colspan="1">10–11 setae</td><td rowspan="1" colspan="1">Four pairs of setae medially, flanked by a group of 3 or 4 setae on each side</td></tr><tr><td rowspan="1" colspan="1">Medial piece of labrum. Orientation of tubercles</td><td rowspan="1" colspan="1">Anteriorly recurved (variable)</td><td rowspan="1" colspan="1">Anteriorly recurved</td><td rowspan="1" colspan="1">Anteriorly recurved</td></tr><tr><td rowspan="1" colspan="1">Side pieces of labrum</td><td rowspan="1" colspan="1">With variable number of tubercles or plumose setae</td><td rowspan="1" colspan="1">-</td><td rowspan="1" colspan="1">Without tubercles or plumose setae</td></tr><tr><td rowspan="1" colspan="1">Maxillae I lappets</td><td rowspan="1" colspan="1">Absent. External corners with spiniform cuticular projections</td><td rowspan="1" colspan="1">Absent. External corners with spiniform cuticular projections</td><td rowspan="1" colspan="1">Absent</td></tr><tr><td rowspan="1" colspan="1">Maxillae II pretarsus</td><td rowspan="1" colspan="1">Simple, claw-shaped. Variably reduced in size</td><td rowspan="1" colspan="1">
                      <bold>Simple, claw-shaped</bold>
                    </td><td rowspan="1" colspan="1">Simple, claw-shaped. Reduced in size</td></tr><tr><td rowspan="1" colspan="1">Forcipular coxosternite chitin lines</td><td rowspan="1" colspan="1">Complete or nearly complete</td><td rowspan="1" colspan="1">Vanishing before reaching the condyles</td><td rowspan="1" colspan="1">Complete</td></tr><tr><td rowspan="1" colspan="1">Denticle at the base of the tarsungulum</td><td rowspan="1" colspan="1">Present</td><td rowspan="1" colspan="1">Present</td><td rowspan="1" colspan="1">Present</td></tr><tr><td rowspan="1" colspan="1">Carpophagus structures</td><td rowspan="1" colspan="1">
                      <bold>Present</bold>
                    </td><td rowspan="1" colspan="1">-</td><td rowspan="1" colspan="1">-</td></tr><tr><td rowspan="1" colspan="1">Metasternal pore field shape</td><td rowspan="1" colspan="1">Transverse band</td><td rowspan="1" colspan="1">Transverse band. Divides on LBS XI–XII</td><td rowspan="1" colspan="1">Transverse band (medially constricted)</td></tr><tr><td rowspan="1" colspan="1">Pretarsus of walking legs</td><td rowspan="1" colspan="1">Distinctly elongate</td><td rowspan="1" colspan="1">Distinctly elongate</td><td rowspan="1" colspan="1">Distinctly elongate</td></tr><tr><td rowspan="1" colspan="1">LLBS metasternite shape</td><td rowspan="1" colspan="1">Wider than long, trapezoidal</td><td rowspan="1" colspan="1">Wider than long, trapezoidal</td><td rowspan="1" colspan="1">Wider than long, trapezoidal</td></tr><tr><td rowspan="1" colspan="1">Coxal organs</td><td rowspan="1" colspan="1">Multiple opening in single pit</td><td rowspan="1" colspan="1">
                      <bold>Absent</bold>
                    </td><td rowspan="1" colspan="1">Multiple opening in single pit</td></tr><tr><td rowspan="1" colspan="1">LLBS pretarsus</td><td rowspan="1" colspan="1">Simple, claw-shaped</td><td rowspan="1" colspan="1">Simple, claw-shaped</td><td rowspan="1" colspan="1">Simple, claw-shaped</td></tr></tbody></table></table-wrap><p>Similarly, the genus <italic><tp:taxon-name><tp:taxon-name-part taxon-name-part-type="genus" reg="Hovanyx">Hovanyx</tp:taxon-name-part></tp:taxon-name></italic> was erected for the species <italic><tp:taxon-name><tp:taxon-name-part taxon-name-part-type="genus" reg="Hovanyx">Hovanyx</tp:taxon-name-part><tp:taxon-name-part taxon-name-part-type="species" reg="waterloti">waterloti</tp:taxon-name-part></tp:taxon-name></italic>, described in <xref ref-type="bibr" rid="B46">Lawrence’s (1960)</xref> catalogue of Malagasy centipedes. An affinity to <tp:taxon-name><tp:taxon-name-part taxon-name-part-type="family">Dignathodontidae</tp:taxon-name-part></tp:taxon-name> was again proposed based on similarities in the structure of the labrum, originally described for <italic><tp:taxon-name><tp:taxon-name-part taxon-name-part-type="genus" reg="Hovanyx">H.</tp:taxon-name-part><tp:taxon-name-part taxon-name-part-type="species" reg="waterloti">waterloti</tp:taxon-name-part></tp:taxon-name></italic> as composed of a single piece and bearing a small number of rudimentary, anteriorly oriented tubercles (“Labre […] à dents pas très distinctes, quatre courtes dents triangulaires dirigées vers l’avant, de chaque côté.”). The diagnosis of <italic><tp:taxon-name><tp:taxon-name-part taxon-name-part-type="genus" reg="Hovanyx">Hovanyx</tp:taxon-name-part></tp:taxon-name></italic> singled out the absence of coxal organs (“[…] diffère de tous les autres membres de la sous-famille des Dignathodontinæ par l’absence de pores aux pattes terminales.”) as the main distinguishing trait separating it from all other dignathodontid genera. However, both the original description and accompanying illustrations suggest a closer affinity to <tp:taxon-name><tp:taxon-name-part taxon-name-part-type="family">Geophilidae</tp:taxon-name-part></tp:taxon-name> s. str., as multiple other morphological characters (shape of head, forcipular coxosternite, metasternal pore fields) are characteristic of the <tp:taxon-name><tp:taxon-name-part taxon-name-part-type="family">Geophilidae</tp:taxon-name-part></tp:taxon-name> rather than the <tp:taxon-name><tp:taxon-name-part taxon-name-part-type="family">Dignathodontidae</tp:taxon-name-part></tp:taxon-name>, and subsequent taxonomic revision of both families placed <italic><tp:taxon-name><tp:taxon-name-part taxon-name-part-type="genus" reg="Hovanyx">Hovanyx</tp:taxon-name-part></tp:taxon-name></italic> under <tp:taxon-name><tp:taxon-name-part taxon-name-part-type="family">Geophilidae</tp:taxon-name-part></tp:taxon-name> (<xref ref-type="bibr" rid="B9">Bonato 2011</xref>). Furthermore, the incomplete original description overlaps almost entirely with that of <italic><tp:taxon-name><tp:taxon-name-part taxon-name-part-type="genus" reg="Tuoba">T.</tp:taxon-name-part><tp:taxon-name-part taxon-name-part-type="species" reg="sydneyensis">sydneyensis</tp:taxon-name-part></tp:taxon-name></italic>, a wide-ranging geophilid encountered in littoral sites in the Seychelles (<xref ref-type="bibr" rid="B11">Bonato and Minelli 2010</xref>) and the Aldabra Atoll (present records) close to the type locality of <italic><tp:taxon-name><tp:taxon-name-part taxon-name-part-type="genus" reg="Hovanyx">H.</tp:taxon-name-part><tp:taxon-name-part taxon-name-part-type="species" reg="waterloti">waterloti</tp:taxon-name-part></tp:taxon-name></italic>. Shared characters include range of leg bearing segment number (41–43), morphology of the labrum, condition of chitin lines on the forcipular coxosternite (incomplete) (Table <xref ref-type="table" rid="T3">3</xref>). The only putative differences between <italic><tp:taxon-name><tp:taxon-name-part taxon-name-part-type="genus" reg="Hovanyx">H.</tp:taxon-name-part><tp:taxon-name-part taxon-name-part-type="species" reg="waterloti">waterloti</tp:taxon-name-part></tp:taxon-name></italic> and <italic><tp:taxon-name><tp:taxon-name-part taxon-name-part-type="genus" reg="Tuoba">T.</tp:taxon-name-part><tp:taxon-name-part taxon-name-part-type="species" reg="sydneyensis">sydneyensis</tp:taxon-name-part></tp:taxon-name></italic> are the unipartite labrum and absence of coxal organs in the former (Table <xref ref-type="table" rid="T3">3</xref>). These may however be unreliable characters because of inadequate documentation, as published illustrations of <italic><tp:taxon-name><tp:taxon-name-part taxon-name-part-type="genus" reg="Tuoba">Tuoba</tp:taxon-name-part></tp:taxon-name></italic> specimens and the material here illustrated show great variability in the orientation and shape of the labral pieces, which depending on the degree of sclerotization seen in the specimen and shape and number of denticles on the side pieces, may resemble the labrum of <tp:taxon-name><tp:taxon-name-part taxon-name-part-type="family">Dignathodontidae</tp:taxon-name-part></tp:taxon-name> under light microscopy. The absence of coxal organs has not been previously reported in any species of <italic><tp:taxon-name><tp:taxon-name-part taxon-name-part-type="genus" reg="Tuoba">Tuoba</tp:taxon-name-part></tp:taxon-name></italic>, however this character shows extensive ontogenetic plasticity within <tp:taxon-name><tp:taxon-name-part taxon-name-part-type="family">Geophilidae</tp:taxon-name-part></tp:taxon-name> (<xref ref-type="bibr" rid="B36">Horneland and Meidell 2009</xref>; <xref ref-type="bibr" rid="B30">Gregory and Barber 2010</xref>; <xref ref-type="bibr" rid="B103">Tuf and Dányi 2015</xref>; <xref ref-type="bibr" rid="B78">Peretti and Bonato 2016</xref>; <xref ref-type="bibr" rid="B99">Stojanović et al. 2020</xref>) and the small size of the holotype and only known specimen as well as variations in clearing and position of the coxopleuron may render the pit inconspicuous.</p></tp:treatment-sec><ref-list><ref id="B94"><mixed-citation xmlns:xlink="http://www.w3.org/1999/xlink" xlink:type="simple"><person-group><name name-style="western"><surname>Silvestri</surname><given-names>F</given-names></name></person-group> (<year>1929</year>) <article-title>Description of a new genus and species of <tp:taxon-name><tp:taxon-name-part taxon-name-part-type="family">Geophilidae</tp:taxon-name-part></tp:taxon-name> (<tp:taxon-name><tp:taxon-name-part taxon-name-part-type="subphylum">Myriapoda</tp:taxon-name-part></tp:taxon-name><tp:taxon-name><tp:taxon-name-part taxon-name-part-type="class">Chilopoda</tp:taxon-name-part></tp:taxon-name>) from Madras (India).</article-title><source>Records of the Indian Museum, Calcutta</source><volume>31</volume>(<issue>4</issue>): <fpage>263</fpage>–<lpage>267</lpage>. <ext-link xlink:href="10.26515/rzsi/v31/i4/1929/162537" ext-link-type="doi" xlink:type="simple">https://doi.org/10.26515/rzsi/v31/i4/1929/162537</ext-link></mixed-citation></ref><ref id="B88"><mixed-citation xmlns:xlink="http://www.w3.org/1999/xlink" xlink:type="simple"><person-group><name name-style="western"><surname>Rajulu</surname><given-names>GS</given-names></name></person-group> (<year>1970</year>) <article-title>Tracheal pulsation in a marine centipede <italic><tp:taxon-name><tp:taxon-name-part taxon-name-part-type="genus">Mixophilus</tp:taxon-name-part><tp:taxon-name-part taxon-name-part-type="species">indicus</tp:taxon-name-part></tp:taxon-name></italic>.</article-title><source>Current Science</source><volume>39</volume>(<issue>17</issue>): <fpage>397</fpage>–<lpage>398</lpage>.</mixed-citation></ref><ref id="B42"><mixed-citation xmlns:xlink="http://www.w3.org/1999/xlink" xlink:type="simple"><person-group><name name-style="western"><surname>Jones</surname><given-names>RE</given-names></name></person-group> (<year>1998</year>) <article-title>On the species of <italic><tp:taxon-name><tp:taxon-name-part taxon-name-part-type="genus">Tuoba</tp:taxon-name-part></tp:taxon-name></italic> (<tp:taxon-name><tp:taxon-name-part taxon-name-part-type="class">Chilopoda</tp:taxon-name-part></tp:taxon-name>: <tp:taxon-name><tp:taxon-name-part taxon-name-part-type="order">Geophilomorpha</tp:taxon-name-part></tp:taxon-name>) in Australia, New Zealand, New Caledonia, Solomon Islands and New Britain.</article-title><source>Records of the Western Australian Museum</source><volume>18</volume>: <fpage>333</fpage>–<lpage>346</lpage>.</mixed-citation></ref><ref id="B46"><mixed-citation xmlns:xlink="http://www.w3.org/1999/xlink" xlink:type="simple"><person-group><name name-style="western"><surname>Lawrence</surname><given-names>RF</given-names></name></person-group> (<year>1960</year>) <article-title>Myriapodes – Chilopodes.</article-title><source>Faune de Madagascar</source><volume>12</volume>: <fpage>1</fpage>–<lpage>123</lpage>.</mixed-citation></ref><ref id="B9"><mixed-citation xmlns:xlink="http://www.w3.org/1999/xlink" xlink:type="simple"><person-group><name name-style="western"><surname>Bonato</surname><given-names>L</given-names></name></person-group> (<year>2011</year>) <source><tp:taxon-name><tp:taxon-name-part taxon-name-part-type="class">Chilopoda</tp:taxon-name-part></tp:taxon-name> – Taxonomic Overview. Order <tp:taxon-name><tp:taxon-name-part taxon-name-part-type="order">Geophilomorpha</tp:taxon-name-part></tp:taxon-name>. In: Minelli A (Eds) Treatise on Zoology – Anatomy, Taxonomy, Biology. The <tp:taxon-name><tp:taxon-name-part taxon-name-part-type="subphylum">Myriapoda</tp:taxon-name-part></tp:taxon-name>, Vol. 1.</source><publisher-name>Leiden</publisher-name>, <publisher-loc>The Netherlands: Brill</publisher-loc>, <size units="page">538 pp</size>. <ext-link xlink:href="10.1163/9789004188266" ext-link-type="doi" xlink:type="simple">https://doi.org/10.1163/9789004188266</ext-link></mixed-citation></ref><ref id="B11"><mixed-citation xmlns:xlink="http://www.w3.org/1999/xlink" xlink:type="simple"><person-group><name name-style="western"><surname>Bonato</surname><given-names>L</given-names></name><name name-style="western"><surname>Minelli</surname><given-names>A</given-names></name></person-group> (<year>2010</year>) <article-title>The geophilomorph centipedes of the Seychelles (<tp:taxon-name><tp:taxon-name-part taxon-name-part-type="class">Chilopoda</tp:taxon-name-part></tp:taxon-name>: <tp:taxon-name><tp:taxon-name-part taxon-name-part-type="order">Geophilomorpha</tp:taxon-name-part></tp:taxon-name>).</article-title><source><tp:taxon-name><tp:taxon-name-part taxon-name-part-type="genus">Phelsuma</tp:taxon-name-part></tp:taxon-name></source><volume>18</volume>: <fpage>9</fpage>–<lpage>38</lpage>.</mixed-citation></ref><ref id="B36"><mixed-citation xmlns:xlink="http://www.w3.org/1999/xlink" xlink:type="simple"><person-group><name name-style="western"><surname>Horneland</surname><given-names>EO</given-names></name><name name-style="western"><surname>Meidell</surname><given-names>B</given-names></name></person-group> (<year>2009</year>) <article-title>Postembryonic development of <italic><tp:taxon-name><tp:taxon-name-part taxon-name-part-type="genus">Strigamia</tp:taxon-name-part><tp:taxon-name-part taxon-name-part-type="species">maritima</tp:taxon-name-part></tp:taxon-name></italic> (Leach, 1817) (<tp:taxon-name><tp:taxon-name-part taxon-name-part-type="class">Chilopoda</tp:taxon-name-part></tp:taxon-name>: <tp:taxon-name><tp:taxon-name-part taxon-name-part-type="order">Geophilomorpha</tp:taxon-name-part></tp:taxon-name>, <tp:taxon-name><tp:taxon-name-part taxon-name-part-type="family">Linotaeniidae</tp:taxon-name-part></tp:taxon-name>) with emphasis on how to separate the different stadia.</article-title><source>Soil Organisms</source><volume>81</volume>(<issue>3</issue>): <fpage>373</fpage>–<lpage>386</lpage>. <ext-link xlink:href="https://soil-organisms.org/index.php/SO/article/view/34" ext-link-type="uri" xlink:type="simple">https://soil-organisms.org/index.php/SO/article/view/34</ext-link></mixed-citation></ref><ref id="B30"><mixed-citation xmlns:xlink="http://www.w3.org/1999/xlink" xlink:type="simple"><person-group><name name-style="western"><surname>Gregory</surname><given-names>SJ</given-names></name><name name-style="western"><surname>Barber</surname><given-names>AD</given-names></name></person-group> (<year>2010</year>) <article-title>Observations of a population, including juveniles, of <italic><tp:taxon-name><tp:taxon-name-part taxon-name-part-type="genus">Geophilus</tp:taxon-name-part><tp:taxon-name-part taxon-name-part-type="species">carpophagus</tp:taxon-name-part></tp:taxon-name></italic> Leach, 1815, sensu stricto from Oxfordshire.</article-title><source>Bulletin of the British Myriapod and Isopod Group</source><volume>24</volume>: <fpage>2</fpage>–<lpage>15</lpage>.</mixed-citation></ref><ref id="B103"><mixed-citation xmlns:xlink="http://www.w3.org/1999/xlink" xlink:type="simple"><person-group><name name-style="western"><surname>Tuf</surname><given-names>IH</given-names></name><name name-style="western"><surname>Dányi</surname><given-names>L</given-names></name></person-group> (<year>2015</year>) <article-title>True identity of <italic><tp:taxon-name><tp:taxon-name-part taxon-name-part-type="genus">Folkmanovius</tp:taxon-name-part><tp:taxon-name-part taxon-name-part-type="species">paralellus</tp:taxon-name-part></tp:taxon-name></italic> Dobroruka (<tp:taxon-name><tp:taxon-name-part taxon-name-part-type="class">Chilopoda</tp:taxon-name-part></tp:taxon-name>: <tp:taxon-name><tp:taxon-name-part taxon-name-part-type="order">Geophilomorpha</tp:taxon-name-part></tp:taxon-name>: <tp:taxon-name><tp:taxon-name-part taxon-name-part-type="family">Geophilidae</tp:taxon-name-part></tp:taxon-name>).</article-title><source>Zootaxa</source><volume>4058</volume>(<issue>3</issue>): <fpage>444</fpage>–<lpage>450</lpage>. <ext-link xlink:href="10.11646/zootaxa.4058.3.11" ext-link-type="doi" xlink:type="simple">https://doi.org/10.11646/zootaxa.4058.3.11</ext-link></mixed-citation></ref><ref id="B78"><mixed-citation xmlns:xlink="http://www.w3.org/1999/xlink" xlink:type="simple"><person-group><name name-style="western"><surname>Peretti</surname><given-names>E</given-names></name><name name-style="western"><surname>Bonato</surname><given-names>L</given-names></name></person-group> (<year>2016</year>) <article-title><italic><tp:taxon-name><tp:taxon-name-part taxon-name-part-type="genus">Geophilus</tp:taxon-name-part><tp:taxon-name-part taxon-name-part-type="species">pygmaeus</tp:taxon-name-part></tp:taxon-name></italic> (<tp:taxon-name><tp:taxon-name-part taxon-name-part-type="class">Chilopoda</tp:taxon-name-part></tp:taxon-name>: <tp:taxon-name><tp:taxon-name-part taxon-name-part-type="family">Geophilidae</tp:taxon-name-part></tp:taxon-name>): clarifying morphology, variation and geographic distribution.</article-title><source>Zootaxa</source><volume>4139</volume>(<issue>4</issue>): <fpage>499</fpage>–<lpage>514</lpage>. <ext-link xlink:href="10.11646/zootaxa.4139.4.3" ext-link-type="doi" xlink:type="simple">https://doi.org/10.11646/zootaxa.4139.4.3</ext-link></mixed-citation></ref><ref id="B99"><mixed-citation xmlns:xlink="http://www.w3.org/1999/xlink" xlink:type="simple"><person-group><name name-style="western"><surname>Stojanović</surname><given-names>DZ</given-names></name><name name-style="western"><surname>Mitić</surname><given-names>BM</given-names></name><name name-style="western"><surname>Dudić</surname><given-names>BD</given-names></name><name name-style="western"><surname>Gedged</surname><given-names>AM</given-names></name><name name-style="western"><surname>Tomić</surname><given-names>VT</given-names></name><name name-style="western"><surname>Antić</surname><given-names>DŽ</given-names></name><name name-style="western"><surname>Makarov</surname><given-names>SE</given-names></name></person-group> (<year>2020</year>) <article-title>Early development of the centipede <italic><tp:taxon-name><tp:taxon-name-part taxon-name-part-type="genus">Geophilus</tp:taxon-name-part><tp:taxon-name-part taxon-name-part-type="species">serbicus</tp:taxon-name-part></tp:taxon-name></italic> (<tp:taxon-name><tp:taxon-name-part taxon-name-part-type="class">Chilopoda</tp:taxon-name-part></tp:taxon-name>: <tp:taxon-name><tp:taxon-name-part taxon-name-part-type="order">Geophilomorpha</tp:taxon-name-part></tp:taxon-name>: <tp:taxon-name><tp:taxon-name-part taxon-name-part-type="family">Geophilidae</tp:taxon-name-part></tp:taxon-name>) from the Balkan Peninsula.</article-title><source>Invertebrate Reproduction &amp; Development</source><volume>64</volume>(<issue>2</issue>): <fpage>115</fpage>–<lpage>125</lpage>. <ext-link xlink:href="10.1080/07924259.2020.1726514" ext-link-type="doi" xlink:type="simple">https://doi.org/10.1080/07924259.2020.1726514</ext-link></mixed-citation></ref></ref-list></tp:taxon-treatment>
