# Supplementary material for: ﻿Centipedes (Myriapoda, Chilopoda) of Aldabra Atoll (Seychelles)
Source: Zookeys. 2025 Feb 21;1228:225–73. doi: 10.3897/zookeys.1228.143007 (PMC11871523; doi:10.3897/zookeys.1228.143007)
Supplement: XML Treatment for Tuoba sydneyensis [file zookeys.1228.143007-treatment8.xml]

<!DOCTYPE tp:taxon-treatment
  PUBLIC "-//TaxonX//DTD Taxonomic Treatment Publishing DTD v0 20100105//EN" "tax-treatment-NSO.dtd">
<tp:taxon-treatment xmlns:tp="http://www.plazi.org/taxpub"><tp:treatment-meta><kwd-group><label>Taxon classification</label><kwd>
                <named-content content-type="kingdom">Animalia</named-content>
              </kwd><kwd>
                <named-content content-type="order">Geophilomorpha</named-content>
              </kwd><kwd>
                <named-content content-type="family">Geophilidae</named-content>
              </kwd></kwd-group><mixed-citation publication-type="journal"><person-group><name><surname>Popovici</surname><given-names>George</given-names></name><name><surname>Edgecombe</surname><given-names>Gregory D.</given-names></name></person-group><article-title>﻿Centipedes (<tp:taxon-name><tp:taxon-name-part taxon-name-part-type="subphylum">Myriapoda</tp:taxon-name-part></tp:taxon-name>, <tp:taxon-name><tp:taxon-name-part taxon-name-part-type="class">Chilopoda</tp:taxon-name-part></tp:taxon-name>) of Aldabra Atoll (Seychelles)</article-title><source>Zookeys</source><day>21</day><month>02</month><year>2025</year><volume>1228</volume><fpage>225</fpage><lpage>273</lpage><pub-id pub-id-type="doi">10.3897/zookeys.1228.143007</pub-id></mixed-citation></tp:treatment-meta><tp:nomenclature><label>﻿</label><tp:taxon-name>
              <object-id xmlns:xlink="http://www.w3.org/1999/xlink" content-type="arpha" xlink:type="simple">4FD2EFF6-F9BE-5603-832C-3466D1B6B45B</object-id>
              <tp:taxon-name-part taxon-name-part-type="genus" reg="Tuoba">Tuoba</tp:taxon-name-part>
              <tp:taxon-name-part taxon-name-part-type="species" reg="sydneyensis">sydneyensis</tp:taxon-name-part>
            </tp:taxon-name><tp:taxon-authority>(Pocock, 1891a)</tp:taxon-authority><xref ref-type="fig" rid="F6">Figs 6</xref><xref ref-type="fig" rid="F7">, 7</xref><xref ref-type="fig" rid="F8">, 8</xref><xref ref-type="fig" rid="F9">, 9</xref><xref ref-type="fig" rid="F10">, 10</xref><tp:nomenclature-citation-list><tp:nomenclature-citation><tp:taxon-name><tp:taxon-name-part taxon-name-part-type="genus" reg="Geophilus">Geophilus</tp:taxon-name-part> (<tp:taxon-name-part taxon-name-part-type="subgenus" reg="Bothrogeophilus">Bothrogeophilus</tp:taxon-name-part>) <tp:taxon-name-part taxon-name-part-type="species" reg="lemuricus">lemuricus</tp:taxon-name-part></tp:taxon-name><comment>Verhoeff, 1939, syn. nov.</comment></tp:nomenclature-citation><tp:nomenclature-citation><tp:taxon-name>
                  <tp:taxon-name-part taxon-name-part-type="genus" reg="Hovanyx">Hovanyx</tp:taxon-name-part>
                  <tp:taxon-name-part taxon-name-part-type="species" reg="waterloti">waterloti</tp:taxon-name-part>
                </tp:taxon-name><comment>Lawrence, 1960, syn. nov.</comment></tp:nomenclature-citation></tp:nomenclature-citation-list></tp:nomenclature><tp:treatment-sec sec-type="material" id="SECID0EJLAI"><title>Examined material.</title><p>19 specimens: NHMUK015991475, 1 specimen, South Island, Aldabra, 13–20.03.1968, leg. B. Cogan &amp; A. Hutson; NHMUK015991476, 1 juvenile, Cinq Cases/Point Hodoul Arga, 27.03.1974, leg. V. W. Spaull; NHMUK015991477, 1♀, inside fallen dead coconut tree, Picard, Aldabra, 23.02.1974, leg. V. W. Spaull; NHMUK015991478, 3♀, 1♂, 1 juvenile, Cinq Cases, Aldabra, 10–17.03.1974, leg. V. W. Spaull; NHMUK015991479, 1♀, <italic><tp:taxon-name><tp:taxon-name-part taxon-name-part-type="genus" reg="Cyperus">Cyperus</tp:taxon-name-part><tp:taxon-name-part taxon-name-part-type="species" reg="ligularis">ligularis</tp:taxon-name-part></tp:taxon-name></italic> soil and litter, Dune Patates, Aldabra, 05.06.1974, leg. V. W. Spaull; NHMUK015991480, 1♂, 1 incomplete, <italic><tp:taxon-name><tp:taxon-name-part taxon-name-part-type="genus" reg="Mystroxylon">Mystroxylon</tp:taxon-name-part></tp:taxon-name></italic> and <italic><tp:taxon-name><tp:taxon-name-part taxon-name-part-type="genus" reg="Dracaena">Dracaena</tp:taxon-name-part></tp:taxon-name></italic> litter, Gionnet, 03.12.1974, leg. V. W. Spaull; NHMUK015991481, 1♀, 1♂, <italic><tp:taxon-name><tp:taxon-name-part taxon-name-part-type="genus" reg="Casuarina">Casuarina</tp:taxon-name-part></tp:taxon-name></italic> litter, Picard, Aldabra, 08.05.1974, leg. V. W. Spaull; NHMUK015991482, 1♂, <italic><tp:taxon-name><tp:taxon-name-part taxon-name-part-type="genus" reg="Pemphis">Pemphis</tp:taxon-name-part></tp:taxon-name></italic> litter, Dune D’Messe, Grande Terre, 29.01.1975, leg. V. W. Spaull; NHMUK015991483, 2♂, 1♀, <italic><tp:taxon-name><tp:taxon-name-part taxon-name-part-type="genus" reg="Casuarina">Casuarina</tp:taxon-name-part></tp:taxon-name></italic>, Picard, 27.12.1974, leg. V. W. Spaull.; NHMUK015991484, 2♀, <italic><tp:taxon-name><tp:taxon-name-part taxon-name-part-type="genus" reg="Suriana">Suriana</tp:taxon-name-part></tp:taxon-name></italic> litter near Point Hodoul, Grande Terre, 22.03.1974, leg. V. W. Spaull; 1 juvenile, <italic><tp:taxon-name><tp:taxon-name-part taxon-name-part-type="genus" reg="Cocos">Cocos</tp:taxon-name-part></tp:taxon-name></italic> litter, Esprit, Aldabra, 14.12.1974, leg. V. W. Spaull.</p></tp:treatment-sec><tp:treatment-sec sec-type="remarks" id="SECID0ELNAI"><title>Remarks.</title><p><italic><tp:taxon-name><tp:taxon-name-part taxon-name-part-type="genus" reg="Tuoba">Tuoba</tp:taxon-name-part><tp:taxon-name-part taxon-name-part-type="species" reg="sydneyensis">sydneyensis</tp:taxon-name-part></tp:taxon-name></italic> has previously been reported from the Seychelles (<xref ref-type="bibr" rid="B11">Bonato and Minelli 2010</xref>). Material presently described from the Aldabra Atoll, as well as specimens collected on Serpent Island (Mauritius) and other islands of the Seychelles (<xref ref-type="bibr" rid="B11">Bonato and Minelli 2010</xref>) can be assigned as conspecific on the basis of the low number of leg-bearing segments (41–45), elongation of the antennal articles (Fig. <xref ref-type="fig" rid="F6">6A</xref>) and in the shape of the ultimate leg-bearing segment metasternite (<xref ref-type="bibr" rid="B42">Jones 1998</xref>).</p><fig id="F6" position="float" orientation="portrait"><object-id xmlns:xlink="http://www.w3.org/1999/xlink" content-type="doi" xlink:type="simple">10.3897/zookeys.1228.143007.figure6</object-id><object-id xmlns:xlink="http://www.w3.org/1999/xlink" content-type="arpha" xlink:type="simple">48F0A772-F4B4-5F0B-8EB7-03B5E6076C05</object-id><label>Figure 6.</label><caption><p><italic><tp:taxon-name><tp:taxon-name-part taxon-name-part-type="genus" reg="Tuoba">Tuoba</tp:taxon-name-part><tp:taxon-name-part taxon-name-part-type="species" reg="sydneyensis">sydneyensis</tp:taxon-name-part></tp:taxon-name></italic> (Pocock, 1891a). NHMUK015991484 <bold>A</bold> head and antennae, dorsal view <bold>B</bold> cephalic shield, dorsal view <bold>C</bold> antennal article XIV, dorsal view.</p></caption><graphic xmlns:xlink="http://www.w3.org/1999/xlink" xlink:href="zookeys-1228-225_article-143007__-g006.jpg" position="float" orientation="portrait" xlink:type="simple" id="oo_1257825.jpg"><uri content-type="original_file" xlink:type="simple">https://binary.pensoft.net/fig/1257825</uri></graphic></fig><fig id="F7" position="float" orientation="portrait"><object-id xmlns:xlink="http://www.w3.org/1999/xlink" content-type="doi" xlink:type="simple">10.3897/zookeys.1228.143007.figure7</object-id><object-id xmlns:xlink="http://www.w3.org/1999/xlink" content-type="arpha" xlink:type="simple">6AE3DD88-477E-52C2-8A5B-5ACA94B974AC</object-id><label>Figure 7.</label><caption><p><italic><tp:taxon-name><tp:taxon-name-part taxon-name-part-type="genus" reg="Tuoba">Tuoba</tp:taxon-name-part><tp:taxon-name-part taxon-name-part-type="species" reg="sydneyensis">sydneyensis</tp:taxon-name-part></tp:taxon-name></italic> (Pocock, 1891a) <bold>B, C</bold> NHMUK015991478 <bold>A</bold> NHMUK015991484 <bold>B</bold> clypeus and labrum, ventral view <bold>C</bold> labrum, ventral view.</p></caption><graphic xmlns:xlink="http://www.w3.org/1999/xlink" xlink:href="zookeys-1228-225_article-143007__-g007.jpg" position="float" orientation="portrait" xlink:type="simple" id="oo_1257826.jpg"><uri content-type="original_file" xlink:type="simple">https://binary.pensoft.net/fig/1257826</uri></graphic></fig><p>The only other species of <italic><tp:taxon-name><tp:taxon-name-part taxon-name-part-type="genus" reg="Tuoba">Tuoba</tp:taxon-name-part></tp:taxon-name></italic> hitherto reported from the East African coast are <italic><tp:taxon-name><tp:taxon-name-part taxon-name-part-type="genus" reg="Tuoba">Tuoba</tp:taxon-name-part><tp:taxon-name-part taxon-name-part-type="species" reg="poseidonis">poseidonis</tp:taxon-name-part></tp:taxon-name></italic> Verhoeff, 1901 (<xref ref-type="bibr" rid="B114">Zapparoli 1990</xref>) and <italic><tp:taxon-name><tp:taxon-name-part taxon-name-part-type="genus" reg="Tuoba">Tuoba</tp:taxon-name-part><tp:taxon-name-part taxon-name-part-type="species" reg="sudanensis">sudanensis</tp:taxon-name-part></tp:taxon-name></italic> Lewis, 1963. The small number of diagnostic characters separating these two species casts doubt on the validity of <italic><tp:taxon-name><tp:taxon-name-part taxon-name-part-type="genus" reg="Tuoba">T.</tp:taxon-name-part><tp:taxon-name-part taxon-name-part-type="species" reg="sudanensis">sudanensis</tp:taxon-name-part></tp:taxon-name></italic> or on the Somali record of <italic><tp:taxon-name><tp:taxon-name-part taxon-name-part-type="genus" reg="Tuoba">T.</tp:taxon-name-part><tp:taxon-name-part taxon-name-part-type="species" reg="poseidonis">poseidonis</tp:taxon-name-part></tp:taxon-name></italic>. Examination of additional material from the East African coast would be necessary to elucidate the diversity of <italic><tp:taxon-name><tp:taxon-name-part taxon-name-part-type="genus" reg="Tuoba">Tuoba</tp:taxon-name-part></tp:taxon-name></italic> in Northern and Eastern Africa.</p><p>Both species can be reliably differentiated from <italic><tp:taxon-name><tp:taxon-name-part taxon-name-part-type="genus" reg="Tuoba">T.</tp:taxon-name-part><tp:taxon-name-part taxon-name-part-type="species" reg="sydneyensis">sydneyensis</tp:taxon-name-part></tp:taxon-name></italic> in the Western Indian Ocean by the larger number of leg-bearing segments (51–53 in <italic><tp:taxon-name><tp:taxon-name-part taxon-name-part-type="genus" reg="Tuoba">T.</tp:taxon-name-part><tp:taxon-name-part taxon-name-part-type="species" reg="sudanensis">sudanensis</tp:taxon-name-part></tp:taxon-name></italic> compared to 41–45 in <italic><tp:taxon-name><tp:taxon-name-part taxon-name-part-type="genus" reg="Tuoba">T.</tp:taxon-name-part><tp:taxon-name-part taxon-name-part-type="species" reg="sydneyensis">sydneyensis</tp:taxon-name-part></tp:taxon-name></italic>), greater elongation of the telopodal lappets of the first maxillae (30% of the length of the telopodite as illustrated for <italic><tp:taxon-name><tp:taxon-name-part taxon-name-part-type="genus" reg="Tuoba">T.</tp:taxon-name-part><tp:taxon-name-part taxon-name-part-type="species" reg="sudanensis">sudanensis</tp:taxon-name-part></tp:taxon-name></italic>; compared to minute in <italic><tp:taxon-name><tp:taxon-name-part taxon-name-part-type="genus" reg="Tuoba">T.</tp:taxon-name-part><tp:taxon-name-part taxon-name-part-type="species" reg="sydneyensis">sydneyensis</tp:taxon-name-part></tp:taxon-name></italic> (Fig. <xref ref-type="fig" rid="F8">8B</xref>)), shape of the <tp:taxon-name><tp:taxon-name-part taxon-name-part-type="genus" reg="Geophilus"/><tp:taxon-name-part taxon-name-part-type="species" reg="carpophagus">carpophagus</tp:taxon-name-part></tp:taxon-name> structure (with a distinct median “hump” in <italic><tp:taxon-name><tp:taxon-name-part taxon-name-part-type="genus" reg="Tuoba">T.</tp:taxon-name-part><tp:taxon-name-part taxon-name-part-type="species" reg="sudanensis">sudanensis</tp:taxon-name-part></tp:taxon-name></italic>; lacking any “hump” medially in <italic><tp:taxon-name><tp:taxon-name-part taxon-name-part-type="genus" reg="Tuoba">T.</tp:taxon-name-part><tp:taxon-name-part taxon-name-part-type="species" reg="sydneyensis">sydneyensis</tp:taxon-name-part></tp:taxon-name></italic>), point of the midbody transition (sternites 20–22 in <italic><tp:taxon-name><tp:taxon-name-part taxon-name-part-type="genus" reg="Tuoba">T.</tp:taxon-name-part><tp:taxon-name-part taxon-name-part-type="species" reg="poseidonis">poseidonis</tp:taxon-name-part></tp:taxon-name></italic> and <italic><tp:taxon-name><tp:taxon-name-part taxon-name-part-type="genus" reg="Tuoba">T.</tp:taxon-name-part><tp:taxon-name-part taxon-name-part-type="species" reg="sudanensis">sudanensis</tp:taxon-name-part></tp:taxon-name></italic>; sternites 14–15 in <italic><tp:taxon-name><tp:taxon-name-part taxon-name-part-type="genus" reg="Tuoba">T.</tp:taxon-name-part><tp:taxon-name-part taxon-name-part-type="species" reg="sydneyensis">sydneyensis</tp:taxon-name-part></tp:taxon-name></italic>) and the shape of the ultimate leg-bearing segment metasternite (1.6 × wider than long as illustrated for male <italic><tp:taxon-name><tp:taxon-name-part taxon-name-part-type="genus" reg="Tuoba">T.</tp:taxon-name-part><tp:taxon-name-part taxon-name-part-type="species" reg="sudanensis">sudanensis</tp:taxon-name-part></tp:taxon-name></italic>; 1.9 × wider than long in male <italic><tp:taxon-name><tp:taxon-name-part taxon-name-part-type="genus" reg="Tuoba">T.</tp:taxon-name-part><tp:taxon-name-part taxon-name-part-type="species" reg="sydneyensis">sydneyensis</tp:taxon-name-part></tp:taxon-name></italic>, Fig. <xref ref-type="fig" rid="F10">10A</xref>). The combination of diagnostic characters presented clearly unify the Western Indian Ocean populations of <italic><tp:taxon-name><tp:taxon-name-part taxon-name-part-type="genus" reg="Tuoba">Tuoba</tp:taxon-name-part></tp:taxon-name></italic> under one morphospecies, closely matching the description of <italic><tp:taxon-name><tp:taxon-name-part taxon-name-part-type="genus" reg="Tuoba">T.</tp:taxon-name-part><tp:taxon-name-part taxon-name-part-type="species" reg="sydneyensis">sydneyensis</tp:taxon-name-part></tp:taxon-name></italic>, which is distinct from <italic><tp:taxon-name><tp:taxon-name-part taxon-name-part-type="genus" reg="Tuoba">Tuoba</tp:taxon-name-part></tp:taxon-name></italic> species recorded in continental Eastern and Northern Africa.</p><fig id="F8" position="float" orientation="portrait"><object-id xmlns:xlink="http://www.w3.org/1999/xlink" content-type="doi" xlink:type="simple">10.3897/zookeys.1228.143007.figure8</object-id><object-id xmlns:xlink="http://www.w3.org/1999/xlink" content-type="arpha" xlink:type="simple">D31C64E2-531B-5A5A-9F86-662384D420CA</object-id><label>Figure 8.</label><caption><p><italic><tp:taxon-name><tp:taxon-name-part taxon-name-part-type="genus" reg="Tuoba">Tuoba</tp:taxon-name-part><tp:taxon-name-part taxon-name-part-type="species" reg="sydneyensis">sydneyensis</tp:taxon-name-part></tp:taxon-name></italic> (Pocock, 1891a). NHMUK015991484 <bold>A</bold> Mandible, lateral view <bold>B</bold> First and second maxillae, ventral view <bold>C</bold> second maxillary article III and pretarsus, ventral view <bold>D</bold> forcipular segment, ventral view <bold>E</bold> right forcipule, ventral view.</p></caption><graphic xmlns:xlink="http://www.w3.org/1999/xlink" xlink:href="zookeys-1228-225_article-143007__-g008.jpg" position="float" orientation="portrait" xlink:type="simple" id="oo_1257827.jpg"><uri content-type="original_file" xlink:type="simple">https://binary.pensoft.net/fig/1257827</uri></graphic></fig><p><xref ref-type="bibr" rid="B108">Verhoeff (1939)</xref> described <tp:taxon-name><tp:taxon-name-part taxon-name-part-type="genus" reg="Geophilus">Geophilus</tp:taxon-name-part> (<tp:taxon-name-part taxon-name-part-type="subgenus" reg="Bothrogeophilus">Bothrogeophilus</tp:taxon-name-part>) <tp:taxon-name-part taxon-name-part-type="species" reg="lemuricus">lemuricus</tp:taxon-name-part></tp:taxon-name> from La Ponce, Mauritius and remarked that it is closely related to (“[…] nahe verwandt […]”) <italic><tp:taxon-name><tp:taxon-name-part taxon-name-part-type="genus" reg="Geophilus">Geophilus</tp:taxon-name-part><tp:taxon-name-part taxon-name-part-type="species" reg="carpophagus">carpophagus</tp:taxon-name-part></tp:taxon-name></italic> Leach, 1815. Although incomplete, the description provides several characters that allow reliable assignment to <italic><tp:taxon-name><tp:taxon-name-part taxon-name-part-type="genus" reg="Tuoba">T.</tp:taxon-name-part><tp:taxon-name-part taxon-name-part-type="species" reg="sydneyensis">sydneyensis</tp:taxon-name-part></tp:taxon-name></italic>, with which it agrees in number of leg-bearing segments (47 in <italic><tp:taxon-name><tp:taxon-name-part taxon-name-part-type="genus" reg="Geophilus">G.</tp:taxon-name-part><tp:taxon-name-part taxon-name-part-type="species" reg="lemuricus">lemuricus</tp:taxon-name-part></tp:taxon-name></italic>, 41–45 in <italic><tp:taxon-name><tp:taxon-name-part taxon-name-part-type="genus" reg="Tuoba">T.</tp:taxon-name-part><tp:taxon-name-part taxon-name-part-type="species" reg="sydneyensis">sydneyensis</tp:taxon-name-part></tp:taxon-name></italic> from the Western Indian Ocean), the apical claw of the second maxillae being reduced in size and not overtaking surrounding setae in length (“[...], überragt nicht die Nachbarborsten.”) (Fig. <xref ref-type="fig" rid="F8">8B, C</xref>), and in the arrangement of the coxal organs on the coxopleuron of the last leg-bearing segment, which are arranged into a rosette opening in a pouch near the edge of the metasternite (“[...] neben dem Endbeinsternit mündet eine Tasche und in diese eine Rosette von Drüsen”) (Figs <xref ref-type="fig" rid="F9">9A</xref>, <xref ref-type="fig" rid="F10">10A</xref>). We consider <italic><tp:taxon-name><tp:taxon-name-part taxon-name-part-type="genus" reg="Geophilus">G.</tp:taxon-name-part><tp:taxon-name-part taxon-name-part-type="species" reg="lemuricus">lemuricus</tp:taxon-name-part></tp:taxon-name></italic> to be a junior subjective synonym of <italic><tp:taxon-name><tp:taxon-name-part taxon-name-part-type="genus" reg="Tuoba">T.</tp:taxon-name-part><tp:taxon-name-part taxon-name-part-type="species" reg="sydneyensis">sydneyensis</tp:taxon-name-part></tp:taxon-name></italic>, which has been subsequently collected from Mauritius (NHMUK015991411).</p><fig id="F9" position="float" orientation="portrait"><object-id xmlns:xlink="http://www.w3.org/1999/xlink" content-type="doi" xlink:type="simple">10.3897/zookeys.1228.143007.figure9</object-id><object-id xmlns:xlink="http://www.w3.org/1999/xlink" content-type="arpha" xlink:type="simple">AA4A0D42-F358-5CFA-84A7-D6454D2DC624</object-id><label>Figure 9.</label><caption><p><italic><tp:taxon-name><tp:taxon-name-part taxon-name-part-type="genus" reg="Tuoba">Tuoba</tp:taxon-name-part><tp:taxon-name-part taxon-name-part-type="species" reg="sydneyensis">sydneyensis</tp:taxon-name-part></tp:taxon-name></italic> (Pocock, 1891a) <bold>A</bold> NHMUK015991484, female ultimate leg-bearing and postpedal segments, ventral view <bold>B</bold> NHMUK015991478, juvenile ultimate leg-bearing and postpedal segments, ventral view.</p></caption><graphic xmlns:xlink="http://www.w3.org/1999/xlink" xlink:href="zookeys-1228-225_article-143007__-g009.jpg" position="float" orientation="portrait" xlink:type="simple" id="oo_1257828.jpg"><uri content-type="original_file" xlink:type="simple">https://binary.pensoft.net/fig/1257828</uri></graphic></fig><fig id="F10" position="float" orientation="portrait"><object-id xmlns:xlink="http://www.w3.org/1999/xlink" content-type="doi" xlink:type="simple">10.3897/zookeys.1228.143007.figure10</object-id><object-id xmlns:xlink="http://www.w3.org/1999/xlink" content-type="arpha" xlink:type="simple">5C97EDDB-4CB1-5E8E-9B36-4344C175EAD5</object-id><label>Figure 10.</label><caption><p><italic><tp:taxon-name><tp:taxon-name-part taxon-name-part-type="genus" reg="Tuoba">Tuoba</tp:taxon-name-part><tp:taxon-name-part taxon-name-part-type="species" reg="sydneyensis">sydneyensis</tp:taxon-name-part></tp:taxon-name></italic> (Pocock, 1891a), NHMUK01591483 <bold>A</bold> male ultimate leg-bearing and postpedal segments, ventral view <bold>B</bold> male gonopods, ventral view <bold>C</bold> penis, ventral view.</p></caption><graphic xmlns:xlink="http://www.w3.org/1999/xlink" xlink:href="zookeys-1228-225_article-143007__-g010.jpg" position="float" orientation="portrait" xlink:type="simple" id="oo_1257829.jpg"><uri content-type="original_file" xlink:type="simple">https://binary.pensoft.net/fig/1257829</uri></graphic></fig><sec sec-type="﻿Family Mecistocephalidae" id="SECID0EY4AI"><title>﻿Family <tp:taxon-name><tp:taxon-name-part taxon-name-part-type="family">Mecistocephalidae</tp:taxon-name-part></tp:taxon-name></title><p>
                <bold>Genus <italic><tp:taxon-name><tp:taxon-name-part taxon-name-part-type="genus" reg="Mecistocephalus">Mecistocephalus</tp:taxon-name-part></tp:taxon-name></italic> Newport, 1843</bold>
              </p></sec></tp:treatment-sec><ref-list><ref id="B11"><mixed-citation xmlns:xlink="http://www.w3.org/1999/xlink" xlink:type="simple"><person-group><name name-style="western"><surname>Bonato</surname><given-names>L</given-names></name><name name-style="western"><surname>Minelli</surname><given-names>A</given-names></name></person-group> (<year>2010</year>) <article-title>The geophilomorph centipedes of the Seychelles (<tp:taxon-name><tp:taxon-name-part taxon-name-part-type="class">Chilopoda</tp:taxon-name-part></tp:taxon-name>: <tp:taxon-name><tp:taxon-name-part taxon-name-part-type="order">Geophilomorpha</tp:taxon-name-part></tp:taxon-name>).</article-title><source><tp:taxon-name><tp:taxon-name-part taxon-name-part-type="genus">Phelsuma</tp:taxon-name-part></tp:taxon-name></source><volume>18</volume>: <fpage>9</fpage>–<lpage>38</lpage>.</mixed-citation></ref><ref id="B42"><mixed-citation xmlns:xlink="http://www.w3.org/1999/xlink" xlink:type="simple"><person-group><name name-style="western"><surname>Jones</surname><given-names>RE</given-names></name></person-group> (<year>1998</year>) <article-title>On the species of <italic><tp:taxon-name><tp:taxon-name-part taxon-name-part-type="genus">Tuoba</tp:taxon-name-part></tp:taxon-name></italic> (<tp:taxon-name><tp:taxon-name-part taxon-name-part-type="class">Chilopoda</tp:taxon-name-part></tp:taxon-name>: <tp:taxon-name><tp:taxon-name-part taxon-name-part-type="order">Geophilomorpha</tp:taxon-name-part></tp:taxon-name>) in Australia, New Zealand, New Caledonia, Solomon Islands and New Britain.</article-title><source>Records of the Western Australian Museum</source><volume>18</volume>: <fpage>333</fpage>–<lpage>346</lpage>.</mixed-citation></ref><ref id="B114"><mixed-citation xmlns:xlink="http://www.w3.org/1999/xlink" xlink:type="simple"><person-group><name name-style="western"><surname>Zapparoli</surname><given-names>M</given-names></name></person-group> (<year>1990</year>) <article-title>Note sui Chilopodi della Somalia.</article-title><source>Biogeographia – The Journal of Integrative Biogeography</source><volume>14</volume>: <fpage>125</fpage>–<lpage>147</lpage>. <ext-link xlink:href="10.21426/B614110330" ext-link-type="doi" xlink:type="simple">https://doi.org/10.21426/B614110330</ext-link></mixed-citation></ref><ref id="B108"><mixed-citation xmlns:xlink="http://www.w3.org/1999/xlink" xlink:type="simple"><person-group><name name-style="western"><surname>Verhoeff</surname><given-names>KW</given-names></name></person-group> (<year>1939</year>) <article-title>Chilopoden der Insel Mauritius.</article-title><source>Zoologische Jahrbucher, Abteilung für Systematik, Ökologie und Geographie der Tiere</source><volume>72</volume>: <fpage>71</fpage>–<lpage>98</lpage>.</mixed-citation></ref></ref-list></tp:taxon-treatment>
