# Supplementary material for: ﻿Centipedes (Myriapoda, Chilopoda) of Aldabra Atoll (Seychelles)
Source: Zookeys. 2025 Feb 21;1228:225–73. doi: 10.3897/zookeys.1228.143007 (PMC11871523; doi:10.3897/zookeys.1228.143007)
Supplement: XML Treatment for Mecistocephalus angusticeps [file zookeys.1228.143007-treatment9.xml]

<!DOCTYPE tp:taxon-treatment
  PUBLIC "-//TaxonX//DTD Taxonomic Treatment Publishing DTD v0 20100105//EN" "tax-treatment-NSO.dtd">
<tp:taxon-treatment xmlns:tp="http://www.plazi.org/taxpub"><tp:treatment-meta><kwd-group><label>Taxon classification</label><kwd>
                <named-content content-type="kingdom">Animalia</named-content>
              </kwd><kwd>
                <named-content content-type="order">Geophilomorpha</named-content>
              </kwd><kwd>
                <named-content content-type="family">Mecistocephalidae</named-content>
              </kwd></kwd-group><mixed-citation publication-type="journal"><person-group><name><surname>Popovici</surname><given-names>George</given-names></name><name><surname>Edgecombe</surname><given-names>Gregory D.</given-names></name></person-group><article-title>﻿Centipedes (<tp:taxon-name><tp:taxon-name-part taxon-name-part-type="subphylum">Myriapoda</tp:taxon-name-part></tp:taxon-name>, <tp:taxon-name><tp:taxon-name-part taxon-name-part-type="class">Chilopoda</tp:taxon-name-part></tp:taxon-name>) of Aldabra Atoll (Seychelles)</article-title><source>Zookeys</source><day>21</day><month>02</month><year>2025</year><volume>1228</volume><fpage>225</fpage><lpage>273</lpage><pub-id pub-id-type="doi">10.3897/zookeys.1228.143007</pub-id></mixed-citation></tp:treatment-meta><tp:nomenclature><label>﻿</label><tp:taxon-name>
              <object-id xmlns:xlink="http://www.w3.org/1999/xlink" content-type="arpha" xlink:type="simple">8692BA1F-9EAF-5459-A438-AB09F9D650CD</object-id>
              <tp:taxon-name-part taxon-name-part-type="genus" reg="Mecistocephalus">Mecistocephalus</tp:taxon-name-part>
              <tp:taxon-name-part taxon-name-part-type="species" reg="angusticeps">angusticeps</tp:taxon-name-part>
            </tp:taxon-name><tp:taxon-authority>(Ribaut, 1914)</tp:taxon-authority><xref ref-type="fig" rid="F11">Fig. 11B</xref></tp:nomenclature><tp:treatment-sec sec-type="material" id="SECID0EW6AI"><title>Examined material.</title><p>11 specimens: NHMUK015991461, 1♂, <italic><tp:taxon-name><tp:taxon-name-part taxon-name-part-type="genus" reg="Pandanus">Pandanus</tp:taxon-name-part><tp:taxon-name-part taxon-name-part-type="species" reg="tectorius">tectorius</tp:taxon-name-part></tp:taxon-name></italic> soil and litter, Cinq Cases, 24.03.1974, leg. V. W. Spaull; NHMUK015991462, 1♀, 2 km N of Cinq Cases, 11.03.1974, leg. V. W. Spaull; NHMUK015991463, 6 juveniles, <italic><tp:taxon-name><tp:taxon-name-part taxon-name-part-type="genus" reg="Sideroxylon">Sideroxylon</tp:taxon-name-part></tp:taxon-name></italic> litter, Cinq Cases, 10–17.03.1974, leg. V. W. Spaull; NHMUK015991464, 1♀, <italic><tp:taxon-name><tp:taxon-name-part taxon-name-part-type="genus" reg="Pandanus">Pandanus</tp:taxon-name-part><tp:taxon-name-part taxon-name-part-type="species" reg="tectorius">tectorius</tp:taxon-name-part></tp:taxon-name></italic> soil and litter, Cinq Cases/Point Hodoul, 27.03.1974, leg. V. W. Spaull; NHMUK015991465, 1♂, Gionnet, Aldabra, 03.12.1974, leg. V. W. Spaull; NHMUK015991466, 1♂, <tp:taxon-name><tp:taxon-name-part taxon-name-part-type="genus" reg="Casuarina">Casuarina</tp:taxon-name-part></tp:taxon-name>, Aldabra, 04.02.1974, leg. V. W. Spaull.</p></tp:treatment-sec><tp:treatment-sec sec-type="remarks" id="SECID0E6ABI"><title>Remarks.</title><p>Previously recorded from multiple localities near the East African Coast and the Western Indian Ocean (<xref ref-type="bibr" rid="B90">Ribaut 1914</xref>; <xref ref-type="bibr" rid="B11">Bonato and Minelli 2010</xref>; <xref ref-type="bibr" rid="B87">Popovici et al. 2024</xref>), making natural dispersal a likely explanation for the presence of <italic><tp:taxon-name><tp:taxon-name-part taxon-name-part-type="genus" reg="Mecistocephalus">M.</tp:taxon-name-part><tp:taxon-name-part taxon-name-part-type="species" reg="angusticeps">angusticeps</tp:taxon-name-part></tp:taxon-name></italic> in Aldabra. Presently examined specimens are morphologically indistinguishable from conspecifics recorded from the Seychelles and the Chagos Islands. Although not previously noted, the forcipular cerri were found to be absent in examined specimens (Fig. <xref ref-type="fig" rid="F11">11B</xref>). In combination with other diagnostic characters (47 leg-bearing segments, conspicuous medial reduction in clypeal reticulation, large distal trochanteroprefemoral denticle and sternal sulcus not furcate), this allows for easy separation from other syntopic <italic><tp:taxon-name><tp:taxon-name-part taxon-name-part-type="genus" reg="Mecistocephalus">Mecistocephalus</tp:taxon-name-part></tp:taxon-name></italic> spp. within its range.</p><fig id="F11" position="float" orientation="portrait"><object-id xmlns:xlink="http://www.w3.org/1999/xlink" content-type="doi" xlink:type="simple">10.3897/zookeys.1228.143007.figure11</object-id><object-id xmlns:xlink="http://www.w3.org/1999/xlink" content-type="arpha" xlink:type="simple">364CB2A5-FFBC-5882-BACD-638C4990001B</object-id><label>Figure 11.</label><caption><p><bold>A</bold><italic><tp:taxon-name><tp:taxon-name-part taxon-name-part-type="genus" reg="Mecistocephalus">Mecistocephalus</tp:taxon-name-part><tp:taxon-name-part taxon-name-part-type="species" reg="lohmanderi">lohmanderi</tp:taxon-name-part></tp:taxon-name></italic> Verhoeff, 1939, NHMUK015991460, forcipular segment, dorsal view <bold>B</bold><italic><tp:taxon-name><tp:taxon-name-part taxon-name-part-type="genus" reg="Mecistocephalus">Mecistocephalus</tp:taxon-name-part><tp:taxon-name-part taxon-name-part-type="species" reg="angusticeps">angusticeps</tp:taxon-name-part></tp:taxon-name></italic> (Ribaut, 1914), NHMUK015991466, forcipular segment, dorsal view.</p></caption><graphic xmlns:xlink="http://www.w3.org/1999/xlink" xlink:href="zookeys-1228-225_article-143007__-g011.jpg" position="float" orientation="portrait" xlink:type="simple" id="oo_1257830.jpg"><uri content-type="original_file" xlink:type="simple">https://binary.pensoft.net/fig/1257830</uri></graphic></fig></tp:treatment-sec><ref-list><ref id="B90"><mixed-citation xmlns:xlink="http://www.w3.org/1999/xlink" xlink:type="simple"><person-group><name name-style="western"><surname>Ribaut</surname><given-names>H</given-names></name></person-group> (<year>1914</year>) Voyage de Ch. Alluaud et R. Jeannel en Afrique Orientale (1911–1912). Résultats Scientifiques. Myriapodes. I. <tp:taxon-name><tp:taxon-name-part taxon-name-part-type="class">Chilopoda</tp:taxon-name-part></tp:taxon-name>. Libr. A. Schulz, Paris 1–35.</mixed-citation></ref><ref id="B11"><mixed-citation xmlns:xlink="http://www.w3.org/1999/xlink" xlink:type="simple"><person-group><name name-style="western"><surname>Bonato</surname><given-names>L</given-names></name><name name-style="western"><surname>Minelli</surname><given-names>A</given-names></name></person-group> (<year>2010</year>) <article-title>The geophilomorph centipedes of the Seychelles (<tp:taxon-name><tp:taxon-name-part taxon-name-part-type="class">Chilopoda</tp:taxon-name-part></tp:taxon-name>: <tp:taxon-name><tp:taxon-name-part taxon-name-part-type="order">Geophilomorpha</tp:taxon-name-part></tp:taxon-name>).</article-title><source><tp:taxon-name><tp:taxon-name-part taxon-name-part-type="genus">Phelsuma</tp:taxon-name-part></tp:taxon-name></source><volume>18</volume>: <fpage>9</fpage>–<lpage>38</lpage>.</mixed-citation></ref><ref id="B87"><mixed-citation xmlns:xlink="http://www.w3.org/1999/xlink" xlink:type="simple"><person-group><name name-style="western"><surname>Popovici</surname><given-names>G</given-names></name><name name-style="western"><surname>Edgecombe</surname><given-names>GD</given-names></name><name name-style="western"><surname>Hall</surname><given-names>DW</given-names></name></person-group> (<year>2024</year>) <article-title>New <tp:taxon-name><tp:taxon-name-part taxon-name-part-type="class">Chilopoda</tp:taxon-name-part></tp:taxon-name> from the Chagos Archipelago.</article-title><source>Journal of Natural History</source><volume>58</volume>(<issue>41–44</issue>): <fpage>1885</fpage>–<lpage>1915</lpage>. <ext-link xlink:href="10.1080/00222933.2024.2395903" ext-link-type="doi" xlink:type="simple">https://doi.org/10.1080/00222933.2024.2395903</ext-link></mixed-citation></ref></ref-list></tp:taxon-treatment>
