# Supplementary material for: ﻿Centipedes (Myriapoda, Chilopoda) of Aldabra Atoll (Seychelles)
Source: Zookeys. 2025 Feb 21;1228:225–73. doi: 10.3897/zookeys.1228.143007 (PMC11871523; doi:10.3897/zookeys.1228.143007)
Supplement: XML Treatment for Mecistocephalus lohmanderi [file zookeys.1228.143007-treatment10.xml]

<!DOCTYPE tp:taxon-treatment
  PUBLIC "-//TaxonX//DTD Taxonomic Treatment Publishing DTD v0 20100105//EN" "tax-treatment-NSO.dtd">
<tp:taxon-treatment xmlns:tp="http://www.plazi.org/taxpub"><tp:treatment-meta><kwd-group><label>Taxon classification</label><kwd>
                <named-content content-type="kingdom">Animalia</named-content>
              </kwd><kwd>
                <named-content content-type="order">Geophilomorpha</named-content>
              </kwd><kwd>
                <named-content content-type="family">Mecistocephalidae</named-content>
              </kwd></kwd-group><mixed-citation publication-type="journal"><person-group><name><surname>Popovici</surname><given-names>George</given-names></name><name><surname>Edgecombe</surname><given-names>Gregory D.</given-names></name></person-group><article-title>﻿Centipedes (<tp:taxon-name><tp:taxon-name-part taxon-name-part-type="subphylum">Myriapoda</tp:taxon-name-part></tp:taxon-name>, <tp:taxon-name><tp:taxon-name-part taxon-name-part-type="class">Chilopoda</tp:taxon-name-part></tp:taxon-name>) of Aldabra Atoll (Seychelles)</article-title><source>Zookeys</source><day>21</day><month>02</month><year>2025</year><volume>1228</volume><fpage>225</fpage><lpage>273</lpage><pub-id pub-id-type="doi">10.3897/zookeys.1228.143007</pub-id></mixed-citation></tp:treatment-meta><tp:nomenclature><label>﻿</label><tp:taxon-name>
              <object-id xmlns:xlink="http://www.w3.org/1999/xlink" content-type="arpha" xlink:type="simple">7547F35C-6503-5FE1-8A9B-A80624AE48CC</object-id>
              <tp:taxon-name-part taxon-name-part-type="genus" reg="Mecistocephalus">Mecistocephalus</tp:taxon-name-part>
              <tp:taxon-name-part taxon-name-part-type="species" reg="lohmanderi">lohmanderi</tp:taxon-name-part>
            </tp:taxon-name><tp:taxon-authority>Verhoeff, 1939</tp:taxon-authority><xref ref-type="fig" rid="F11">Fig. 11A</xref></tp:nomenclature><tp:treatment-sec sec-type="material" id="SECID0EXEBI"><title>Examined material.</title><p>2 specimens: NHMUK015991459, 1♀, Black Path, Picard, Aldabra, Summer 1975, leg. V. W. Spaull; NHMUK015991460, 1♂, <italic><tp:taxon-name><tp:taxon-name-part taxon-name-part-type="genus" reg="Casuarina">Casuarina</tp:taxon-name-part></tp:taxon-name></italic> litter, Picard, 10.12.1974, leg. V. W. Spaull.</p></tp:treatment-sec><tp:treatment-sec sec-type="remarks" id="SECID0EEFBI"><title>Remarks.</title><p>Originally described from Mauritius (Verhoeff, 1939), <italic><tp:taxon-name><tp:taxon-name-part taxon-name-part-type="genus" reg="Mecistocephalus">M.</tp:taxon-name-part><tp:taxon-name-part taxon-name-part-type="species" reg="lohmanderi">lohmanderi</tp:taxon-name-part></tp:taxon-name></italic> has been found on other Western Indian Ocean Islands (<xref ref-type="bibr" rid="B11">Bonato and Minelli 2010</xref>; <xref ref-type="bibr" rid="B87">Popovici et al. 2024</xref>). Similarly to <italic><tp:taxon-name><tp:taxon-name-part taxon-name-part-type="genus" reg="Mecistocephalus">M.</tp:taxon-name-part><tp:taxon-name-part taxon-name-part-type="species" reg="angusticeps">angusticeps</tp:taxon-name-part></tp:taxon-name></italic> (Fig. <xref ref-type="fig" rid="F11">11B</xref>), examined specimens lack forcipular cerri (Fig. <xref ref-type="fig" rid="F11">11A</xref>). Presently examined specimens are most similar to <italic><tp:taxon-name><tp:taxon-name-part taxon-name-part-type="genus" reg="Mecistocephalus">M.</tp:taxon-name-part><tp:taxon-name-part taxon-name-part-type="species" reg="lohmanderi">lohmanderi</tp:taxon-name-part></tp:taxon-name></italic> specimens collected from the Diego Garcia atoll (<xref ref-type="bibr" rid="B87">Popovici et al. 2024</xref>). Adults (female 34 mm body length, male 34 mm body length) in the Aldabra sample lack dark subcutaneous pigment patches and maintain the characteristic clypeal setation pattern described in <italic><tp:taxon-name><tp:taxon-name-part taxon-name-part-type="genus" reg="Mecistocephalus">M.</tp:taxon-name-part><tp:taxon-name-part taxon-name-part-type="species" reg="lohmanderi">lohmanderi</tp:taxon-name-part></tp:taxon-name></italic> from other localities (<xref ref-type="bibr" rid="B11">Bonato and Minelli 2010</xref>; <xref ref-type="bibr" rid="B87">Popovici et al. 2024</xref>). Similarly, specimens assigned to <italic><tp:taxon-name><tp:taxon-name-part taxon-name-part-type="genus" reg="Mecistocephalus">M.</tp:taxon-name-part><tp:taxon-name-part taxon-name-part-type="species" reg="insularis">insularis</tp:taxon-name-part></tp:taxon-name></italic> described from Socotra (<xref ref-type="bibr" rid="B64">Lewis and Wranik 1990</xref>) match all diagnostic characters outlined for <italic><tp:taxon-name><tp:taxon-name-part taxon-name-part-type="genus" reg="Mecistocephalus">M.</tp:taxon-name-part><tp:taxon-name-part taxon-name-part-type="species" reg="lohmanderi">lohmanderi</tp:taxon-name-part></tp:taxon-name></italic>, and can be referred to this taxon, thus extending its range to island localities in the Northwestern Indian Ocean.</p><p>Records of large adult specimens (70–91 mm) assigned to <italic><tp:taxon-name><tp:taxon-name-part taxon-name-part-type="genus" reg="Mecistocephalus">Mecistocephalus</tp:taxon-name-part><tp:taxon-name-part taxon-name-part-type="species" reg="insularis">insularis</tp:taxon-name-part></tp:taxon-name></italic> from the Arabian Peninsula (<xref ref-type="bibr" rid="B54">Lewis 1996</xref>) are fully consistent with the revised description of <italic><tp:taxon-name><tp:taxon-name-part taxon-name-part-type="genus" reg="Mecistocephalus">Mecistocephalus</tp:taxon-name-part><tp:taxon-name-part taxon-name-part-type="species" reg="glabridorsalis">glabridorsalis</tp:taxon-name-part></tp:taxon-name></italic> Attems, 1900 from the Seychelles (<xref ref-type="bibr" rid="B11">Bonato and Minelli 2010</xref>) and are almost certainly misidentified <italic><tp:taxon-name><tp:taxon-name-part taxon-name-part-type="genus" reg="Mecistocephalus">M.</tp:taxon-name-part><tp:taxon-name-part taxon-name-part-type="species" reg="glabridorsalis">glabridorsalis</tp:taxon-name-part></tp:taxon-name></italic>. In particular, the clypeal morphology illustrated for specimens from Saudi Arabia shares the presence of a small non-areolate insula anterior to the plagulae with specimens from the Seychelles and the arrangement of setae in a transverse line on the areolate part of the clypeus. This morphology has hitherto only been recorded in <italic><tp:taxon-name><tp:taxon-name-part taxon-name-part-type="genus" reg="Mecistocephalus">M.</tp:taxon-name-part><tp:taxon-name-part taxon-name-part-type="species" reg="glabridorsalis">glabridorsalis</tp:taxon-name-part></tp:taxon-name></italic> and <italic><tp:taxon-name><tp:taxon-name-part taxon-name-part-type="genus" reg="Mecistocephalus">M.</tp:taxon-name-part><tp:taxon-name-part taxon-name-part-type="species" reg="punctifrons">punctifrons</tp:taxon-name-part></tp:taxon-name></italic> Newport, 1843 (<xref ref-type="bibr" rid="B10">Bonato and Minelli 2004</xref>), casting further doubt on the true identity and distribution of <italic><tp:taxon-name><tp:taxon-name-part taxon-name-part-type="genus" reg="Mecistocephalus">M.</tp:taxon-name-part><tp:taxon-name-part taxon-name-part-type="species" reg="insularis">insularis</tp:taxon-name-part></tp:taxon-name></italic>. Insufficient data on morphological variability in <italic><tp:taxon-name><tp:taxon-name-part taxon-name-part-type="genus" reg="Mecistocephalus">M.</tp:taxon-name-part><tp:taxon-name-part taxon-name-part-type="species" reg="lohmanderi">lohmanderi</tp:taxon-name-part></tp:taxon-name></italic> and the uncertain status of <italic><tp:taxon-name><tp:taxon-name-part taxon-name-part-type="genus" reg="Mecistocephalus">M.</tp:taxon-name-part><tp:taxon-name-part taxon-name-part-type="species" reg="insularis">insularis</tp:taxon-name-part></tp:taxon-name></italic> records from past literature prevent further inferences on the taxonomic validity and relationships between these species.</p><sec sec-type="﻿Family Oryidae" id="SECID0ESLBI"><title>﻿Family <tp:taxon-name><tp:taxon-name-part taxon-name-part-type="family">Oryidae</tp:taxon-name-part></tp:taxon-name></title><p>
                <bold>Genus <italic><tp:taxon-name><tp:taxon-name-part taxon-name-part-type="genus" reg="Orphnaeus">Orphnaeus</tp:taxon-name-part></tp:taxon-name></italic> Meinert, 1870</bold>
              </p><p>
                <bold><italic><tp:taxon-name><tp:taxon-name-part taxon-name-part-type="genus" reg="Nycternyssa">Nycternyssa</tp:taxon-name-part></tp:taxon-name></italic> Crabill, 1959 syn. nov.</bold>
              </p></sec></tp:treatment-sec><tp:treatment-sec><!--Section generated to contain objects referenced in tp:taxon-treatment.--><fig id="F11" position="float" orientation="portrait"><object-id xmlns:xlink="http://www.w3.org/1999/xlink" content-type="doi" xlink:type="simple">10.3897/zookeys.1228.143007.figure11</object-id><object-id xmlns:xlink="http://www.w3.org/1999/xlink" content-type="arpha" xlink:type="simple">364CB2A5-FFBC-5882-BACD-638C4990001B</object-id><label>Figure 11.</label><caption><p><bold>A</bold><italic><tp:taxon-name><tp:taxon-name-part taxon-name-part-type="genus" reg="Mecistocephalus">Mecistocephalus</tp:taxon-name-part><tp:taxon-name-part taxon-name-part-type="species" reg="lohmanderi">lohmanderi</tp:taxon-name-part></tp:taxon-name></italic> Verhoeff, 1939, NHMUK015991460, forcipular segment, dorsal view <bold>B</bold><italic><tp:taxon-name><tp:taxon-name-part taxon-name-part-type="genus" reg="Mecistocephalus">Mecistocephalus</tp:taxon-name-part><tp:taxon-name-part taxon-name-part-type="species" reg="angusticeps">angusticeps</tp:taxon-name-part></tp:taxon-name></italic> (Ribaut, 1914), NHMUK015991466, forcipular segment, dorsal view.</p></caption><graphic xmlns:xlink="http://www.w3.org/1999/xlink" xlink:href="zookeys-1228-225_article-143007__-g011.jpg" position="float" orientation="portrait" xlink:type="simple" id="oo_1257830.jpg"><uri content-type="original_file" xlink:type="simple">https://binary.pensoft.net/fig/1257830</uri></graphic></fig></tp:treatment-sec><ref-list><ref id="B11"><mixed-citation xmlns:xlink="http://www.w3.org/1999/xlink" xlink:type="simple"><person-group><name name-style="western"><surname>Bonato</surname><given-names>L</given-names></name><name name-style="western"><surname>Minelli</surname><given-names>A</given-names></name></person-group> (<year>2010</year>) <article-title>The geophilomorph centipedes of the Seychelles (<tp:taxon-name><tp:taxon-name-part taxon-name-part-type="class">Chilopoda</tp:taxon-name-part></tp:taxon-name>: <tp:taxon-name><tp:taxon-name-part taxon-name-part-type="order">Geophilomorpha</tp:taxon-name-part></tp:taxon-name>).</article-title><source><tp:taxon-name><tp:taxon-name-part taxon-name-part-type="genus">Phelsuma</tp:taxon-name-part></tp:taxon-name></source><volume>18</volume>: <fpage>9</fpage>–<lpage>38</lpage>.</mixed-citation></ref><ref id="B87"><mixed-citation xmlns:xlink="http://www.w3.org/1999/xlink" xlink:type="simple"><person-group><name name-style="western"><surname>Popovici</surname><given-names>G</given-names></name><name name-style="western"><surname>Edgecombe</surname><given-names>GD</given-names></name><name name-style="western"><surname>Hall</surname><given-names>DW</given-names></name></person-group> (<year>2024</year>) <article-title>New <tp:taxon-name><tp:taxon-name-part taxon-name-part-type="class">Chilopoda</tp:taxon-name-part></tp:taxon-name> from the Chagos Archipelago.</article-title><source>Journal of Natural History</source><volume>58</volume>(<issue>41–44</issue>): <fpage>1885</fpage>–<lpage>1915</lpage>. <ext-link xlink:href="10.1080/00222933.2024.2395903" ext-link-type="doi" xlink:type="simple">https://doi.org/10.1080/00222933.2024.2395903</ext-link></mixed-citation></ref><ref id="B64"><mixed-citation xmlns:xlink="http://www.w3.org/1999/xlink" xlink:type="simple"><person-group><name name-style="western"><surname>Lewis</surname><given-names>JGE</given-names></name><name name-style="western"><surname>Wranik</surname><given-names>W</given-names></name></person-group> (<year>1990</year>) <article-title>On the centipedes of Yemen.</article-title><source>Zoology in The Middle East</source><volume>4</volume>: <fpage>61</fpage>–<lpage>70</lpage>. <ext-link xlink:href="10.1080/09397140.1990.10637589" ext-link-type="doi" xlink:type="simple">https://doi.org/10.1080/09397140.1990.10637589</ext-link></mixed-citation></ref><ref id="B54"><mixed-citation xmlns:xlink="http://www.w3.org/1999/xlink" xlink:type="simple"><person-group><name name-style="western"><surname>Lewis</surname><given-names>JGE</given-names></name></person-group> (<year>1996</year>) <article-title>Further records of scolopendromorph and geophilomorph centipedes from the Arabian Peninsula with a note by Dr. E. H. Eason on <italic><tp:taxon-name><tp:taxon-name-part taxon-name-part-type="genus">Lithobius</tp:taxon-name-part><tp:taxon-name-part taxon-name-part-type="species">erythrocephalus</tp:taxon-name-part><tp:taxon-name-part taxon-name-part-type="subspecies">cronebergii</tp:taxon-name-part></tp:taxon-name></italic> Sseliwanoff.</article-title><source>Fauna of Saudi Arabia</source><volume>15</volume>: <fpage>137</fpage>–<lpage>156</lpage>.</mixed-citation></ref><ref id="B10"><mixed-citation xmlns:xlink="http://www.w3.org/1999/xlink" xlink:type="simple"><person-group><name name-style="western"><surname>Bonato</surname><given-names>L</given-names></name><name name-style="western"><surname>Minelli</surname><given-names>A</given-names></name></person-group> (<year>2004</year>) <article-title>The centipede genus <italic><tp:taxon-name><tp:taxon-name-part taxon-name-part-type="genus">Mecistocephalus</tp:taxon-name-part></tp:taxon-name></italic> Newport 1843 in the Indian Peninsula (<tp:taxon-name><tp:taxon-name-part taxon-name-part-type="class">Chilopoda</tp:taxon-name-part></tp:taxon-name><tp:taxon-name><tp:taxon-name-part taxon-name-part-type="order">Geophilomorpha</tp:taxon-name-part></tp:taxon-name><tp:taxon-name><tp:taxon-name-part taxon-name-part-type="family">Mecistocephalidae</tp:taxon-name-part></tp:taxon-name>).</article-title><source>Tropical Zoology</source><volume>17</volume>(<issue>1</issue>): <fpage>15</fpage>–<lpage>63</lpage>. <ext-link xlink:href="10.1080/03946975.2004.10531198" ext-link-type="doi" xlink:type="simple">https://doi.org/10.1080/03946975.2004.10531198</ext-link></mixed-citation></ref></ref-list></tp:taxon-treatment>
