# Supplementary material for: ﻿Centipedes (Myriapoda, Chilopoda) of Aldabra Atoll (Seychelles)
Source: Zookeys. 2025 Feb 21;1228:225–73. doi: 10.3897/zookeys.1228.143007 (PMC11871523; doi:10.3897/zookeys.1228.143007)
Supplement: XML Treatment for Orphnaeus dekanius [file zookeys.1228.143007-treatment11.xml]

<!DOCTYPE tp:taxon-treatment
  PUBLIC "-//TaxonX//DTD Taxonomic Treatment Publishing DTD v0 20100105//EN" "tax-treatment-NSO.dtd">
<tp:taxon-treatment xmlns:tp="http://www.plazi.org/taxpub"><tp:treatment-meta><kwd-group><label>Taxon classification</label><kwd>
                <named-content content-type="kingdom">Animalia</named-content>
              </kwd><kwd>
                <named-content content-type="order">Geophilomorpha</named-content>
              </kwd><kwd>
                <named-content content-type="family">Oryidae</named-content>
              </kwd></kwd-group><mixed-citation publication-type="journal"><person-group><name><surname>Popovici</surname><given-names>George</given-names></name><name><surname>Edgecombe</surname><given-names>Gregory D.</given-names></name></person-group><article-title>﻿Centipedes (<tp:taxon-name><tp:taxon-name-part taxon-name-part-type="subphylum">Myriapoda</tp:taxon-name-part></tp:taxon-name>, <tp:taxon-name><tp:taxon-name-part taxon-name-part-type="class">Chilopoda</tp:taxon-name-part></tp:taxon-name>) of Aldabra Atoll (Seychelles)</article-title><source>Zookeys</source><day>21</day><month>02</month><year>2025</year><volume>1228</volume><fpage>225</fpage><lpage>273</lpage><pub-id pub-id-type="doi">10.3897/zookeys.1228.143007</pub-id></mixed-citation></tp:treatment-meta><tp:nomenclature><label>﻿</label><tp:taxon-name>
              <object-id xmlns:xlink="http://www.w3.org/1999/xlink" content-type="arpha" xlink:type="simple">2D319CB7-E069-54D0-8FCB-7D9035EF2638</object-id>
              <tp:taxon-name-part taxon-name-part-type="genus" reg="Orphnaeus">Orphnaeus</tp:taxon-name-part>
              <tp:taxon-name-part taxon-name-part-type="species" reg="dekanius">dekanius</tp:taxon-name-part>
            </tp:taxon-name><tp:taxon-authority>Verhoeff, 1938</tp:taxon-authority><xref ref-type="fig" rid="F12">Figs 12</xref><xref ref-type="fig" rid="F13">, 13</xref><xref ref-type="fig" rid="F14">, 14</xref><xref ref-type="fig" rid="F15">, 15</xref><xref ref-type="fig" rid="F16">, 16</xref><xref ref-type="fig" rid="F18">, 18D–H</xref></tp:nomenclature><tp:treatment-sec sec-type="material" id="SECID0EQOBI"><title>Examined material.</title><p>6 specimens: NHMUK015991469, 1♂, 40 mm, 73 leg-bearing segments, Picard, Aldabra, 08.10.1974; NHMUK015991470, 1♂, 35 mm, 75 leg-bearing segments, Picard, 09.04.1974; NHMUK015991471, 1♀, 24 mm, 81 leg-bearing segments, Grande Terre, Aldabra, 03.1974, leg. J. Wilson; NHMUK015991472, 1 juvenile, 13 mm, 81 leg-bearing segments, Grande Terre, Aldabra, 05.1974, leg. J. Wilson; NHMUK015991473, 1♂, 37 mm, 75 leg-bearing segments, <italic><tp:taxon-name><tp:taxon-name-part taxon-name-part-type="genus" reg="Pandanus">Pandanus</tp:taxon-name-part></tp:taxon-name></italic> litter, Aldabra, 22.03.1974; NHMUK015991474, 1♀, 51 mm, Takamaka (Anse Takamaka), 23–27.02.1968, leg. B. Cogan &amp; A. Hutson.</p><p><bold>Diagnosis.</bold> Medium to large size <italic><tp:taxon-name><tp:taxon-name-part taxon-name-part-type="genus" reg="Orphnaeus">Orphnaeus</tp:taxon-name-part></tp:taxon-name></italic> species, with 73–81 leg-bearing segments and variable but generally present longitudinal bands of dark pigment flanking the central vessel. Mandible with three or four pectinate lamellae. First maxillae with both telopodal and coxosternal lappets present and uniarticulate telopodite. Second maxillary pretarsus spatulate, fringed by acuminate hyaline projections. Posterior trunk metasternites with paired pore fields at the posterior end. Pore fields on posterior metasternites, procoxae and metacoxae bordered by dense groups of setae-like projections. Female gonopods uniarticulate, medially overlapping, with angled, rounded external margin.</p></tp:treatment-sec><tp:treatment-sec sec-type="description" id="SECID0EIPBI"><title>Description.</title><p><bold><italic>Head and antennae</italic>.</bold> Cephalic plate with broadly rounded anterior margin and straight posterior margin, overlapping the forcipular tergite. Head approximately as broad as long (NHMUK015991473) to 1.2 × broader than long (NHMUK015991474). Antennae approximately 2.5 × longer than head, weakly tapering distally (Fig. <xref ref-type="fig" rid="F12">12A</xref>). In older specimens, the tapering of antennae and dorsoventral compression of proximal antennal articles are more clearly visible (Fig. <xref ref-type="fig" rid="F12">12C</xref>). Antennal article XIV 1.9 × longer than the penultimate, with two clusters of sensilla basiconica arranged in lateral pits. Small, spear-like sensilla present at apical end.</p><fig id="F12" position="float" orientation="portrait"><object-id xmlns:xlink="http://www.w3.org/1999/xlink" content-type="doi" xlink:type="simple">10.3897/zookeys.1228.143007.figure12</object-id><object-id xmlns:xlink="http://www.w3.org/1999/xlink" content-type="arpha" xlink:type="simple">790B73DB-FD81-56AF-B1F9-D12B61B681D8</object-id><label>Figure 12.</label><caption><p><italic><tp:taxon-name><tp:taxon-name-part taxon-name-part-type="genus" reg="Orphnaeus">Orphnaeus</tp:taxon-name-part><tp:taxon-name-part taxon-name-part-type="species" reg="dekanius">dekanius</tp:taxon-name-part></tp:taxon-name></italic> Verhoeff, 1938 <bold>A, B, D</bold> NHMUK015991470 <bold>A, C</bold> NHMUK015991474. Head and antennae, dorsal view <bold>B</bold> antennal article XIV, dorsal view <bold>D</bold> forcipular segment, ventral view.</p></caption><graphic xmlns:xlink="http://www.w3.org/1999/xlink" xlink:href="zookeys-1228-225_article-143007__-g012.jpg" position="float" orientation="portrait" xlink:type="simple" id="oo_1257831.jpg"><uri content-type="original_file" xlink:type="simple">https://binary.pensoft.net/fig/1257831</uri></graphic></fig><p><bold><italic>Mandibles</italic>.</bold> Of typical aspect for the genus (Fig. <xref ref-type="fig" rid="F13">13C, D</xref>). Four conspicuous pectinate lamellae evident, arranged concentrically around distal edge. Proximal to the outermost lamella, isolated projections resembling those on the lamellae are present. Two minute sensilla present laterally.</p><fig id="F13" position="float" orientation="portrait"><object-id xmlns:xlink="http://www.w3.org/1999/xlink" content-type="doi" xlink:type="simple">10.3897/zookeys.1228.143007.figure13</object-id><object-id xmlns:xlink="http://www.w3.org/1999/xlink" content-type="arpha" xlink:type="simple">36D0760B-C803-5C37-A128-DB8E7A7DB780</object-id><label>Figure 13.</label><caption><p><italic><tp:taxon-name><tp:taxon-name-part taxon-name-part-type="genus" reg="Orphnaeus">Orphnaeus</tp:taxon-name-part><tp:taxon-name-part taxon-name-part-type="species" reg="dekanius">dekanius</tp:taxon-name-part></tp:taxon-name></italic> Verhoeff, 1938. NHMUK015991470 <bold>A</bold> clypeus and labrum, ventral view <bold>B</bold> labrum, ventral view <bold>C, D</bold> Mandible, lateral and dorsal views.</p></caption><graphic xmlns:xlink="http://www.w3.org/1999/xlink" xlink:href="zookeys-1228-225_article-143007__-g013.jpg" position="float" orientation="portrait" xlink:type="simple" id="oo_1257832.jpg"><uri content-type="original_file" xlink:type="simple">https://binary.pensoft.net/fig/1257832</uri></graphic></fig><p><bold><italic>Labrum and clypeus</italic>.</bold> Labrum of typical oryid aspect, with short hairlike hyaline projections on middle part (Fig. <xref ref-type="fig" rid="F13">13B</xref>). Lateral parts incompletely separated from middle part and clypeus by evident sutures. Clypeus with two pairs of postantennal sensilla, a median field of sensilla spanning its mediolateral axis and one pair of prelabral sensilla posterior to these (Fig. <xref ref-type="fig" rid="F13">13A</xref>). Polygonal reticulation evident.</p><p><bold><italic>Maxillae</italic>.</bold> First maxillae with apically rounded, short coxal projections, bearing 8–11 sensilla (Fig. <xref ref-type="fig" rid="F14">14A</xref>). Telopodite broadly rounded, uniarticulated, of similar size to the coxal projection, bearing 7–12 sensilla. Both telopodal and coxosternal pairs of lappets present, with distinct spinous reticulation (Fig. <xref ref-type="fig" rid="F14">14C</xref>). Coxosternal pair of lappets completely obscured by second maxillary telopodite in ventral view. Second maxillary coxosternite with shallow, concave, rounded anterior margin bordered by a row of trichoid sensilla and two groups of trichoid sensilla proximally (Fig. <xref ref-type="fig" rid="F14">14A</xref>). Metameric pore conspicuous, surrounded by sclerotised rim. Telopodal articles stout. Pretarsus with spine-like projections around entire exterior margin and two pores opening on its dorsal surface (Fig. <xref ref-type="fig" rid="F14">14D, E</xref>).</p><fig id="F14" position="float" orientation="portrait"><object-id xmlns:xlink="http://www.w3.org/1999/xlink" content-type="doi" xlink:type="simple">10.3897/zookeys.1228.143007.figure14</object-id><object-id xmlns:xlink="http://www.w3.org/1999/xlink" content-type="arpha" xlink:type="simple">9BC505BB-5928-518E-BD3A-4ADC5BB254AB</object-id><label>Figure 14.</label><caption><p><italic><tp:taxon-name><tp:taxon-name-part taxon-name-part-type="genus" reg="Orphnaeus">Orphnaeus</tp:taxon-name-part><tp:taxon-name-part taxon-name-part-type="species" reg="dekanius">dekanius</tp:taxon-name-part></tp:taxon-name></italic> Verhoeff, 1938 NHMUK015991470 <bold>A</bold> first and second maxillae, ventral view <bold>B</bold> first maxillary right telopodal lappet, ventral view <bold>C</bold> first maxillary left telopodal and coxosternal lappets, dorsal view <bold>D, E</bold> left and right second maxillary pretarsi, ventral view.</p></caption><graphic xmlns:xlink="http://www.w3.org/1999/xlink" xlink:href="zookeys-1228-225_article-143007__-g014.jpg" position="float" orientation="portrait" xlink:type="simple" id="oo_1257833.jpg"><uri content-type="original_file" xlink:type="simple">https://binary.pensoft.net/fig/1257833</uri></graphic></fig><p><bold><italic>Forcipular segment</italic>.</bold> Forcipular tergite 3.2 × broader than long. Exposed surface of forcipular coxosternite 2.2 × broader than long (Fig. <xref ref-type="fig" rid="F12">12D</xref>). Chitin lines absent. Anterior margin rounded, deeply concave. Pleural sutures strongly converging posteriorly. Trochanteroprefemur ~ 1.5 × broader than long, with evidently rounded external face. Tarsungulum stout, large, entirely covered by anterior edge of cephalic plate, with smooth inner concavity. Opening of venom gland channel immediately proximal to tip of tarsungulum. All forcipular articles without denticles.</p><p><bold><italic>Trunk</italic>.</bold> Last five or six trunk metasternites with two posteriorly located pore fields (Fig. <xref ref-type="fig" rid="F15">15D</xref>), anteriorly bordered by dense clusters of hairs (Fig. <xref ref-type="fig" rid="F15">15A</xref>). All other trunk metasternites with four pore fields, two anterior and two posterior, of equal size on metasternites 2–46, the anterior gradually decreasing in size until disappearing on metasternites 74–76. One single row of paratergites present beginning from the second leg-bearing segment, becoming very conspicuous on the eighth leg-bearing segment. General setation of sclerites sparse.</p><fig id="F15" position="float" orientation="portrait"><object-id xmlns:xlink="http://www.w3.org/1999/xlink" content-type="doi" xlink:type="simple">10.3897/zookeys.1228.143007.figure15</object-id><object-id xmlns:xlink="http://www.w3.org/1999/xlink" content-type="arpha" xlink:type="simple">14CD1EC9-C155-50AC-A23C-59AE448B092E</object-id><label>Figure 15.</label><caption><p><italic><tp:taxon-name><tp:taxon-name-part taxon-name-part-type="genus" reg="Orphnaeus">Orphnaeus</tp:taxon-name-part><tp:taxon-name-part taxon-name-part-type="species" reg="dekanius">dekanius</tp:taxon-name-part></tp:taxon-name></italic> Verhoeff, 1938 <bold>A, D</bold> NHMUK015991474 <bold>B, C</bold> NHMUK015991470 <bold>A</bold> metasternites of leg-bearing segments 79 – 80, ventral view <bold>B</bold> walking leg, pair 74, lateral view <bold>C</bold> Walking leg pair 74 pretarsus, lateral view <bold>D</bold> Leg-bearing segments 79 – 81, ventral view.</p></caption><graphic xmlns:xlink="http://www.w3.org/1999/xlink" xlink:href="zookeys-1228-225_article-143007__-g015.jpg" position="float" orientation="portrait" xlink:type="simple" id="oo_1257834.jpg"><uri content-type="original_file" xlink:type="simple">https://binary.pensoft.net/fig/1257834</uri></graphic></fig><p><bold><italic>Ultimate leg</italic>-<italic>bearing and postpedal segments</italic>.</bold> Ultimate leg-bearing segment metasternite variably trapeziform, 2.3 × broader than long (Fig. <xref ref-type="fig" rid="F16">16A, B</xref>). Posterior edge with dense field of hairs and occasionally small clusters of pores. Coxopleuron stout, without coxal organs. Telopodite of ultimate leg-pair only moderately inflated in both males (Fig. <xref ref-type="fig" rid="F16">16B</xref>) and females (Fig. <xref ref-type="fig" rid="F16">16A</xref>), with dense fields of hairs present on the ventral side of all articles. Pretarsus absent (Fig. <xref ref-type="fig" rid="F16">16C</xref>). Metatarsus with small hair-like projections at its apical edge.</p><fig id="F16" position="float" orientation="portrait"><object-id xmlns:xlink="http://www.w3.org/1999/xlink" content-type="doi" xlink:type="simple">10.3897/zookeys.1228.143007.figure16</object-id><object-id xmlns:xlink="http://www.w3.org/1999/xlink" content-type="arpha" xlink:type="simple">D779F08E-0CDD-598A-8CF2-C4C014BF3CE8</object-id><label>Figure 16.</label><caption><p><italic><tp:taxon-name><tp:taxon-name-part taxon-name-part-type="genus" reg="Orphnaeus">Orphnaeus</tp:taxon-name-part><tp:taxon-name-part taxon-name-part-type="species" reg="dekanius">dekanius</tp:taxon-name-part></tp:taxon-name></italic> Verhoeff, 1938 <bold>A, C, D</bold> NHMUK015991471 <bold>B, E</bold> NHMUK015991470 <bold>A, B</bold> ultimate leg-bearing and postpedal segments, ventral view <bold>C</bold> ultimate leg pair metatarsus, lateral view <bold>D</bold> female gonopods, ventral view <bold>E</bold> male gonopods, ventral view.</p></caption><graphic xmlns:xlink="http://www.w3.org/1999/xlink" xlink:href="zookeys-1228-225_article-143007__-g016.jpg" position="float" orientation="portrait" xlink:type="simple" id="oo_1257835.jpg"><uri content-type="original_file" xlink:type="simple">https://binary.pensoft.net/fig/1257835</uri></graphic></fig><p>Female gonopods usually uni-articulated (Figs <xref ref-type="fig" rid="F15">15D</xref>, <xref ref-type="fig" rid="F16">16D</xref>), occasionally with an anterior notch or asymmetrical articulation. Lateral edge smooth, rounded, forming strongly acute angle with posterior edge of first genital sternite. Male gonopods biarticulated, bearing 16 setae (Fig. <xref ref-type="fig" rid="F16">16E</xref>).</p></tp:treatment-sec><tp:treatment-sec sec-type="remarks" id="SECID0ETYBI"><title>Remarks.</title><p><italic><tp:taxon-name><tp:taxon-name-part taxon-name-part-type="genus" reg="Orphnaeus">Orphnaeus</tp:taxon-name-part><tp:taxon-name-part taxon-name-part-type="species" reg="dekanius">dekanius</tp:taxon-name-part></tp:taxon-name></italic> was originally described from Trivandrum (Thiruvanathapuram), India (<xref ref-type="bibr" rid="B107">Verhoeff 1938</xref>), and maintained as a valid species under <italic><tp:taxon-name><tp:taxon-name-part taxon-name-part-type="genus" reg="Orphnaeus">Orphnaeus</tp:taxon-name-part></tp:taxon-name></italic> until its reassignment to <italic><tp:taxon-name><tp:taxon-name-part taxon-name-part-type="genus" reg="Nycternyssa">Nycternyssa</tp:taxon-name-part></tp:taxon-name></italic>, justified by the description of the female gonopods as “uni-articulate”. A detailed re-evaluation of the status of <italic><tp:taxon-name><tp:taxon-name-part taxon-name-part-type="genus" reg="Nycternyssa">Nycternyssa</tp:taxon-name-part></tp:taxon-name></italic> is provided below.</p><p>Subsequent to its original description, there is no evidence that other specimens had been assigned to either <italic><tp:taxon-name><tp:taxon-name-part taxon-name-part-type="genus" reg="Orphnaeus">O.</tp:taxon-name-part><tp:taxon-name-part taxon-name-part-type="species" reg="dekanius">dekanius</tp:taxon-name-part></tp:taxon-name></italic> or <italic><tp:taxon-name><tp:taxon-name-part taxon-name-part-type="genus" reg="Nycternyssa">N.</tp:taxon-name-part><tp:taxon-name-part taxon-name-part-type="species" reg="dekania">dekania</tp:taxon-name-part></tp:taxon-name></italic> prior to recent records from the Chagos Archipelago (<xref ref-type="bibr" rid="B87">Popovici et al. 2024</xref>). Based on morphology alone, the present specimens are considered conspecific with those collected in the Chagos Archipelago and match the original description of <italic><tp:taxon-name><tp:taxon-name-part taxon-name-part-type="genus" reg="Orphnaeus">O.</tp:taxon-name-part><tp:taxon-name-part taxon-name-part-type="species" reg="dekanius">dekanius</tp:taxon-name-part></tp:taxon-name></italic>. The most salient diagnostic trait allowing for reliable differentiation of <italic><tp:taxon-name><tp:taxon-name-part taxon-name-part-type="genus" reg="Orphnaeus">O.</tp:taxon-name-part><tp:taxon-name-part taxon-name-part-type="species" reg="dekanius">dekanius</tp:taxon-name-part></tp:taxon-name></italic> from <italic><tp:taxon-name><tp:taxon-name-part taxon-name-part-type="genus" reg="Orphnaeus">O.</tp:taxon-name-part><tp:taxon-name-part taxon-name-part-type="species" reg="brevilabiatus">brevilabiatus</tp:taxon-name-part></tp:taxon-name></italic> is the presence of dense clusters of minute setae bordering the posterior pore fields of the former (Fig. <xref ref-type="fig" rid="F15">15A</xref>). Although this character was illustrated by Verhoeff in the original description of <italic><tp:taxon-name><tp:taxon-name-part taxon-name-part-type="genus" reg="Orphnaeus">O.</tp:taxon-name-part><tp:taxon-name-part taxon-name-part-type="species" reg="dekanius">dekanius</tp:taxon-name-part></tp:taxon-name></italic> (<xref ref-type="bibr" rid="B107">Verhoeff 1938</xref>: tafel 8, fig. 61), no mention was made of it in the text of the description. It is unambiguously shared by all specimens studied here from near the type locality of <italic><tp:taxon-name><tp:taxon-name-part taxon-name-part-type="genus" reg="Orphnaeus">O.</tp:taxon-name-part><tp:taxon-name-part taxon-name-part-type="species" reg="dekanius">dekanius</tp:taxon-name-part></tp:taxon-name></italic> (specimens from Sri Lanka listed above under “Specimen data”), and from other localities in the Western Indian Ocean, and is consistent in both sexes in specimens. Setae are sparse in the smallest studied Aldabra specimen (13 mm) but are clustered by a body length of 24 mm. As these clusters of setae are completely absent in specimens identified as <italic><tp:taxon-name><tp:taxon-name-part taxon-name-part-type="genus" reg="Orphnaeus">O.</tp:taxon-name-part><tp:taxon-name-part taxon-name-part-type="species" reg="brevilabiatus">brevilabiatus</tp:taxon-name-part></tp:taxon-name></italic> from near its type locality in Myanmar (Fig. <xref ref-type="fig" rid="F17">17</xref>) and other localities in mainland and maritime Southeast Asia, we maintain the validity of <italic><tp:taxon-name><tp:taxon-name-part taxon-name-part-type="genus" reg="Orphnaeus">O.</tp:taxon-name-part><tp:taxon-name-part taxon-name-part-type="species" reg="dekanius">dekanius</tp:taxon-name-part></tp:taxon-name></italic> and <italic><tp:taxon-name><tp:taxon-name-part taxon-name-part-type="genus" reg="Orphnaeus">O.</tp:taxon-name-part><tp:taxon-name-part taxon-name-part-type="species" reg="brevilabiatus">brevilabiatus</tp:taxon-name-part></tp:taxon-name></italic> even in light of the variability of female gonopodal articulation in the latter (Fig. <xref ref-type="fig" rid="F18">18A–C</xref>). The incomplete description of <italic><tp:taxon-name><tp:taxon-name-part taxon-name-part-type="genus" reg="Orphnaeus">Orphnaeus</tp:taxon-name-part><tp:taxon-name-part taxon-name-part-type="species" reg="meruinus">meruinus</tp:taxon-name-part></tp:taxon-name></italic> Attems, 1909 does not allow for reliable separation from <italic><tp:taxon-name><tp:taxon-name-part taxon-name-part-type="genus" reg="Orphnaeus">O.</tp:taxon-name-part><tp:taxon-name-part taxon-name-part-type="species" reg="dekanius">dekanius</tp:taxon-name-part></tp:taxon-name></italic>, given the inconsistencies in how diagnostic characters for these two taxa are coded in past literature. One salient difference from all <italic><tp:taxon-name><tp:taxon-name-part taxon-name-part-type="genus" reg="Orphnaeus">O.</tp:taxon-name-part><tp:taxon-name-part taxon-name-part-type="species" reg="dekanius">dekanius</tp:taxon-name-part></tp:taxon-name></italic> specimens in our sample is the greatly inflated ultimate leg telopodite in males assigned to <italic><tp:taxon-name><tp:taxon-name-part taxon-name-part-type="genus" reg="Orphnaeus">O.</tp:taxon-name-part><tp:taxon-name-part taxon-name-part-type="species" reg="meruinus">meruinus</tp:taxon-name-part></tp:taxon-name></italic> collected in Oman (<xref ref-type="bibr" rid="B63">Lewis and Gallagher 1993</xref>), a character that separates these species even when accounting for body size.</p><fig id="F17" position="float" orientation="portrait"><object-id xmlns:xlink="http://www.w3.org/1999/xlink" content-type="doi" xlink:type="simple">10.3897/zookeys.1228.143007.figure17</object-id><object-id xmlns:xlink="http://www.w3.org/1999/xlink" content-type="arpha" xlink:type="simple">005A522F-6D5C-56CB-B289-4DD2B1500FDE</object-id><label>Figure 17.</label><caption><p><italic><tp:taxon-name><tp:taxon-name-part taxon-name-part-type="genus" reg="Orphnaeus">Orphnaeus</tp:taxon-name-part><tp:taxon-name-part taxon-name-part-type="species" reg="brevilabiatus">brevilabiatus</tp:taxon-name-part></tp:taxon-name></italic> (Newport, 1845). NHMUK015991423 <bold>A</bold> leg bearing segments 77 – 79, ventral view <bold>B</bold> metasternite of leg-bearing segment 78, ventral view.</p></caption><graphic xmlns:xlink="http://www.w3.org/1999/xlink" xlink:href="zookeys-1228-225_article-143007__-g017.jpg" position="float" orientation="portrait" xlink:type="simple" id="oo_1257836.jpg"><uri content-type="original_file" xlink:type="simple">https://binary.pensoft.net/fig/1257836</uri></graphic></fig><fig id="F18" position="float" orientation="portrait"><object-id xmlns:xlink="http://www.w3.org/1999/xlink" content-type="doi" xlink:type="simple">10.3897/zookeys.1228.143007.figure18</object-id><object-id xmlns:xlink="http://www.w3.org/1999/xlink" content-type="arpha" xlink:type="simple">5221D50F-B5A9-55CF-886A-C1988EE3D1A6</object-id><label>Figure 18.</label><caption><p>Female gonopods of <italic><tp:taxon-name><tp:taxon-name-part taxon-name-part-type="genus" reg="Orphnaeus">Orphnaeus</tp:taxon-name-part></tp:taxon-name></italic> Meinert, 1870 species <bold>A, B, C</bold><italic><tp:taxon-name><tp:taxon-name-part taxon-name-part-type="genus" reg="Orphnaeus">Orphnaeus</tp:taxon-name-part><tp:taxon-name-part taxon-name-part-type="species" reg="brevilabiatus">brevilabiatus</tp:taxon-name-part></tp:taxon-name></italic> (Newport, 1845). (A = NHMUK015991423 (Myanmar), B = NHMUK015991421 (Thailand), C = NHMUK015991420 (Singapore)) <bold>D, E, F, G, H</bold><italic><tp:taxon-name><tp:taxon-name-part taxon-name-part-type="genus" reg="Orphnaeus">Orphnaeus</tp:taxon-name-part><tp:taxon-name-part taxon-name-part-type="species" reg="dekanius">dekanius</tp:taxon-name-part></tp:taxon-name></italic> Verhoeff, 1938. (D = NHMUK015991415 (Sri Lanka), E = NHMUK015991413 (Sri Lanka), F = NHMUK015991417 (Singapore), G = NHMUK015991418 (Singapore), H = NHMUK015991416 (Sri Lanka)). Scale bars: 0.1 mm.</p></caption><graphic xmlns:xlink="http://www.w3.org/1999/xlink" xlink:href="zookeys-1228-225_article-143007__-g018.jpg" position="float" orientation="portrait" xlink:type="simple" id="oo_1257837.jpg"><uri content-type="original_file" xlink:type="simple">https://binary.pensoft.net/fig/1257837</uri></graphic></fig><sec sec-type="﻿Family Schendylidae" id="SECID0E2BCI"><title>﻿Family <tp:taxon-name><tp:taxon-name-part taxon-name-part-type="family">Schendylidae</tp:taxon-name-part></tp:taxon-name></title><p>
                <bold>Genus <italic><tp:taxon-name><tp:taxon-name-part taxon-name-part-type="genus" reg="Ityphilus">Ityphilus</tp:taxon-name-part></tp:taxon-name></italic> Cook, 1899</bold>
              </p></sec></tp:treatment-sec><ref-list><ref id="B107"><mixed-citation xmlns:xlink="http://www.w3.org/1999/xlink" xlink:type="simple"><person-group><name name-style="western"><surname>Verhoeff</surname><given-names>KW</given-names></name></person-group> (<year>1938</year>) <article-title>Chilopoden-Studien zur Kenntnis der Epimorphen.</article-title><source>Zoologische Jahrbücher, Abteilung für Systematik</source><volume>71</volume>: <fpage>339</fpage>–<lpage>388</lpage>.</mixed-citation></ref><ref id="B87"><mixed-citation xmlns:xlink="http://www.w3.org/1999/xlink" xlink:type="simple"><person-group><name name-style="western"><surname>Popovici</surname><given-names>G</given-names></name><name name-style="western"><surname>Edgecombe</surname><given-names>GD</given-names></name><name name-style="western"><surname>Hall</surname><given-names>DW</given-names></name></person-group> (<year>2024</year>) <article-title>New <tp:taxon-name><tp:taxon-name-part taxon-name-part-type="class">Chilopoda</tp:taxon-name-part></tp:taxon-name> from the Chagos Archipelago.</article-title><source>Journal of Natural History</source><volume>58</volume>(<issue>41–44</issue>): <fpage>1885</fpage>–<lpage>1915</lpage>. <ext-link xlink:href="10.1080/00222933.2024.2395903" ext-link-type="doi" xlink:type="simple">https://doi.org/10.1080/00222933.2024.2395903</ext-link></mixed-citation></ref><ref id="B63"><mixed-citation xmlns:xlink="http://www.w3.org/1999/xlink" xlink:type="simple"><person-group><name name-style="western"><surname>Lewis</surname><given-names>JGE</given-names></name><name name-style="western"><surname>Gallagher</surname><given-names>MD</given-names></name></person-group> (<year>1993</year>) <article-title>Scolopendromorph and Geophilomorph centipedes from Oman and the United Arab Emirates.</article-title><source>Fauna of Saudi Arabia</source><volume>13</volume>: <fpage>55</fpage>–<lpage>62</lpage>.</mixed-citation></ref></ref-list></tp:taxon-treatment>
