# Supplementary material for: ﻿Centipedes (Myriapoda, Chilopoda) of Aldabra Atoll (Seychelles)
Source: Zookeys. 2025 Feb 21;1228:225–73. doi: 10.3897/zookeys.1228.143007 (PMC11871523; doi:10.3897/zookeys.1228.143007)
Supplement: XML Treatment for Ityphilus cf. taeniaformis [file zookeys.1228.143007-treatment12.xml]

<!DOCTYPE tp:taxon-treatment
  PUBLIC "-//TaxonX//DTD Taxonomic Treatment Publishing DTD v0 20100105//EN" "tax-treatment-NSO.dtd">
<tp:taxon-treatment xmlns:tp="http://www.plazi.org/taxpub"><tp:treatment-meta><kwd-group><label>Taxon classification</label><kwd>
                <named-content content-type="kingdom">Animalia</named-content>
              </kwd><kwd>
                <named-content content-type="order">Geophilomorpha</named-content>
              </kwd><kwd>
                <named-content content-type="family">Schendylidae</named-content>
              </kwd></kwd-group><mixed-citation publication-type="journal"><person-group><name><surname>Popovici</surname><given-names>George</given-names></name><name><surname>Edgecombe</surname><given-names>Gregory D.</given-names></name></person-group><article-title>﻿Centipedes (<tp:taxon-name><tp:taxon-name-part taxon-name-part-type="subphylum">Myriapoda</tp:taxon-name-part></tp:taxon-name>, <tp:taxon-name><tp:taxon-name-part taxon-name-part-type="class">Chilopoda</tp:taxon-name-part></tp:taxon-name>) of Aldabra Atoll (Seychelles)</article-title><source>Zookeys</source><day>21</day><month>02</month><year>2025</year><volume>1228</volume><fpage>225</fpage><lpage>273</lpage><pub-id pub-id-type="doi">10.3897/zookeys.1228.143007</pub-id></mixed-citation></tp:treatment-meta><tp:nomenclature><label>﻿</label><tp:taxon-name>
              <object-id xmlns:xlink="http://www.w3.org/1999/xlink" content-type="arpha" xlink:type="simple">6BD3F1C7-1B37-5025-96C1-8A3015C2A68D</object-id>
              <tp:taxon-name-part taxon-name-part-type="genus" reg="Ityphilus">Ityphilus</tp:taxon-name-part>
              <tp:taxon-name-part taxon-name-part-type="uncertainty-rank">cf.</tp:taxon-name-part>
              <tp:taxon-name-part taxon-name-part-type="species" reg="taeniaformis">taeniaformis</tp:taxon-name-part>
            </tp:taxon-name><tp:taxon-authority>(Lawrence, 1960)</tp:taxon-authority><xref ref-type="fig" rid="F19">Figs 19</xref><xref ref-type="fig" rid="F20">, 20</xref><xref ref-type="fig" rid="F21">, 21</xref><xref ref-type="fig" rid="F22">, 22</xref><xref ref-type="fig" rid="F23">, 23</xref></tp:nomenclature><tp:treatment-sec sec-type="material" id="SECID0EMECI"><title>Examined material.</title><p>NHMUK015991468, 1♂, Aldabra, 21.03.1974., V. W. Spaull leg.</p></tp:treatment-sec><tp:treatment-sec sec-type="description" id="SECID0ERECI"><title>Description.</title><p><bold><italic>Head and antennae</italic>.</bold> Antennae conspicuously claviform in shape, medially weakly geniculate, with articles IX–XIV widened (Figs <xref ref-type="fig" rid="F19">19A</xref>, <xref ref-type="fig" rid="F20">20A, C</xref>). Articles IX and XIII with clusters of type c sensilla (<italic>sensu</italic><xref ref-type="bibr" rid="B75">Pereira 2017</xref>) on the distal edge of the dorsal side (Fig. <xref ref-type="fig" rid="F19">19C, D</xref>). Article XIV with two lateral clusters of sensilla basiconica and a small number of spear-shaped sensilla at its apex (Fig. <xref ref-type="fig" rid="F19">19B</xref>). Head approximately as wide as forcipular tergite, 1.14 × broader than long. Curved sulcus near posterior margin. Chaetotaxy of head as in Fig. <xref ref-type="fig" rid="F20">20B</xref>.</p><fig id="F19" position="float" orientation="portrait"><object-id xmlns:xlink="http://www.w3.org/1999/xlink" content-type="doi" xlink:type="simple">10.3897/zookeys.1228.143007.figure19</object-id><object-id xmlns:xlink="http://www.w3.org/1999/xlink" content-type="arpha" xlink:type="simple">F3DFF2B9-4B12-5D09-9343-BBBA090AEEE3</object-id><label>Figure 19.</label><caption><p><tp:taxon-name><tp:taxon-name-part taxon-name-part-type="genus" reg="Ityphilus">Ityphilus</tp:taxon-name-part><tp:taxon-name-part taxon-name-part-type="uncertainty-rank">cf.</tp:taxon-name-part><tp:taxon-name-part taxon-name-part-type="species" reg="taeniaformis">taeniaformis</tp:taxon-name-part></tp:taxon-name> (Lawrence, 1960). NHMUK015991468 <bold>A</bold> right antenna, dorsal view <bold>B</bold> antennal article XIV, ventral view <bold>C</bold> clusters of type c sensilla on antennal article XIII (top) and IX (bottom), dorsal view.</p></caption><graphic xmlns:xlink="http://www.w3.org/1999/xlink" xlink:href="zookeys-1228-225_article-143007__-g019.jpg" position="float" orientation="portrait" xlink:type="simple" id="oo_1257839.jpg"><uri content-type="original_file" xlink:type="simple">https://binary.pensoft.net/fig/1257839</uri></graphic></fig><fig id="F20" position="float" orientation="portrait"><object-id xmlns:xlink="http://www.w3.org/1999/xlink" content-type="doi" xlink:type="simple">10.3897/zookeys.1228.143007.figure20</object-id><object-id xmlns:xlink="http://www.w3.org/1999/xlink" content-type="arpha" xlink:type="simple">61267297-F99B-541A-9181-126770724899</object-id><label>Figure 20.</label><caption><p><tp:taxon-name><tp:taxon-name-part taxon-name-part-type="genus" reg="Ityphilus">Ityphilus</tp:taxon-name-part><tp:taxon-name-part taxon-name-part-type="uncertainty-rank">cf.</tp:taxon-name-part><tp:taxon-name-part taxon-name-part-type="species" reg="taeniaformis">taeniaformis</tp:taxon-name-part></tp:taxon-name> (Lawrence, 1960) NHMUK015991468 <bold>A</bold> head and antennae, dorsal view <bold>B</bold> cephalic shield, dorsal view <bold>C</bold> right antenna, ventral view.</p></caption><graphic xmlns:xlink="http://www.w3.org/1999/xlink" xlink:href="zookeys-1228-225_article-143007__-g020.jpg" position="float" orientation="portrait" xlink:type="simple" id="oo_1257840.jpg"><uri content-type="original_file" xlink:type="simple">https://binary.pensoft.net/fig/1257840</uri></graphic></fig><p><bold><italic>Mandibles</italic>.</bold> Dentate lamella with seven denticles, only six conspicuous in lateral view. Pectinate lamella with approximately 22 hyaline projections (Fig. <xref ref-type="fig" rid="F21">21A</xref>).</p><fig id="F21" position="float" orientation="portrait"><object-id xmlns:xlink="http://www.w3.org/1999/xlink" content-type="doi" xlink:type="simple">10.3897/zookeys.1228.143007.figure21</object-id><object-id xmlns:xlink="http://www.w3.org/1999/xlink" content-type="arpha" xlink:type="simple">44D7461E-CCA9-599C-8B68-F46EBB36FE7C</object-id><label>Figure 21.</label><caption><p><tp:taxon-name><tp:taxon-name-part taxon-name-part-type="genus" reg="Ityphilus">Ityphilus</tp:taxon-name-part><tp:taxon-name-part taxon-name-part-type="uncertainty-rank">cf.</tp:taxon-name-part><tp:taxon-name-part taxon-name-part-type="species" reg="taeniaformis">taeniaformis</tp:taxon-name-part></tp:taxon-name> (Lawrence, 1960). NHMUK015991468 <bold>A</bold> mandible, lateral view <bold>B</bold> first and second maxillae, ventral view <bold>C</bold> anterior margin of second maxillary coxosternite, ventral view <bold>D</bold> second maxillary pretarsus left (top), right (bottom), ventral view.</p></caption><graphic xmlns:xlink="http://www.w3.org/1999/xlink" xlink:href="zookeys-1228-225_article-143007__-g021.jpg" position="float" orientation="portrait" xlink:type="simple" id="oo_1257841.jpg"><uri content-type="original_file" xlink:type="simple">https://binary.pensoft.net/fig/1257841</uri></graphic></fig><p><bold><italic>Labrum and clypeus</italic>.</bold> Clypeus with a pair of postantennal setae, a cluster of seven medial setae and one prelabral seta. Lateral pieces of labrum narrow, conspicuously sclerotised, lacking any fringes or projections. Medial piece contiguous with clypeus, poorly sclerotised, membranous and lacking conspicuous hairs or projections.</p><p><bold><italic>Maxillae</italic>.</bold> First maxillae with evident, triangular coxal projections, each bearing one sensillum. Telopodites bearing one sensillum each, conspicuously larger than coxal projections and partly covering them (Fig. <xref ref-type="fig" rid="F21">21B</xref>). Lappets absent. Second maxillary coxosternite with evident but incomplete medial suture, extending for half of its length (Fig. <xref ref-type="fig" rid="F21">21C</xref>). Each side of the suture bearing one sensillum. Telopodite stout, terminating in large pretarsus. Second maxillary pretarsus spatulate, lateral edges densely fringed (Fig. <xref ref-type="fig" rid="F21">21D, E</xref>).</p><p><bold><italic>Forcipular segment</italic>.</bold> Exposed face of forcipular coxosternite 2.2 × broader than long (Fig. <xref ref-type="fig" rid="F22">22A</xref>). Chitin lines present, reaching the condyles. Forcipular trochanteroprefemur 1.25 × longer than broad. Calyx of venom gland elongated, ovoid in shape (Fig. <xref ref-type="fig" rid="F22">22C</xref>). All forcipular articles without denticles (Fig. <xref ref-type="fig" rid="F22">22B</xref>). Internal margin of tarsungulum smooth. Extended, forcipules do not reach the anterior margin of the head.</p><fig id="F22" position="float" orientation="portrait"><object-id xmlns:xlink="http://www.w3.org/1999/xlink" content-type="doi" xlink:type="simple">10.3897/zookeys.1228.143007.figure22</object-id><object-id xmlns:xlink="http://www.w3.org/1999/xlink" content-type="arpha" xlink:type="simple">A9E0FE07-C726-5ACB-B2A7-AD6E40DCF7A2</object-id><label>Figure 22.</label><caption><p><tp:taxon-name><tp:taxon-name-part taxon-name-part-type="genus" reg="Ityphilus">Ityphilus</tp:taxon-name-part><tp:taxon-name-part taxon-name-part-type="uncertainty-rank">cf.</tp:taxon-name-part><tp:taxon-name-part taxon-name-part-type="species" reg="taeniaformis">taeniaformis</tp:taxon-name-part></tp:taxon-name> (Lawrence, 1960). NHMUK015991468 <bold>A</bold> forcipular segment, ventral view <bold>B</bold> left forcipule, ventral view <bold>C</bold> calyx of venom gland, ventral view <bold>D</bold> leg-bearing segment 9, ventral view.</p></caption><graphic xmlns:xlink="http://www.w3.org/1999/xlink" xlink:href="zookeys-1228-225_article-143007__-g022.jpg" position="float" orientation="portrait" xlink:type="simple" id="oo_1257842.jpg"><uri content-type="original_file" xlink:type="simple">https://binary.pensoft.net/fig/1257842</uri></graphic></fig><p><bold><italic>Trunk</italic>.</bold> 75 leg-bearing segments. Pore fields located on raised areas in the middle of all metasternites excluding those of leg-bearing segments 1, 74, and 75. Shape of pore field oval, medially constricted and anteriorly bordered by a line of setae (Fig. <xref ref-type="fig" rid="F22">22D</xref>). Colour of pore field bluish grey, conspicuously pigmented relative to surrounding cuticle. Despite the faded colour of the ethanol-preserved specimen, pigmentation of the pore field is conspicuous and the trunk is generally greenish grey in appearance.</p><p><bold><italic>Ultimate leg</italic>-<italic>bearing and postpedal segments</italic>.</bold> Intercalary pleurites separated from ultimate pretergite by evident sutures. Ultimate metasternite trapezoidal, 1.3 × longer than broad. Coxopleura each with two distinct coxal organs, partially covered by the ultimate metasternite (Fig. <xref ref-type="fig" rid="F23">23A</xref>). Entire ventral side of ultimate leg-bearing segment covered in setae. Ultimate leg telopodite composed of seven articles, all distinctly thickened. Pretarsus absent (Fig. <xref ref-type="fig" rid="F23">23B</xref>). Metatarsus with a small spine subapically. Intermediate sternite indistinct. First genital sternite with straight posterior margin. Gonopods uni-articulate, flanking penis (Fig. <xref ref-type="fig" rid="F23">23C</xref>).</p><fig id="F23" position="float" orientation="portrait"><object-id xmlns:xlink="http://www.w3.org/1999/xlink" content-type="doi" xlink:type="simple">10.3897/zookeys.1228.143007.figure23</object-id><object-id xmlns:xlink="http://www.w3.org/1999/xlink" content-type="arpha" xlink:type="simple">A9496993-3A2A-5557-9E25-23C070CD7A75</object-id><label>Figure 23.</label><caption><p><tp:taxon-name><tp:taxon-name-part taxon-name-part-type="genus" reg="Ityphilus">Ityphilus</tp:taxon-name-part><tp:taxon-name-part taxon-name-part-type="uncertainty-rank">cf.</tp:taxon-name-part><tp:taxon-name-part taxon-name-part-type="species" reg="taeniaformis">taeniaformis</tp:taxon-name-part></tp:taxon-name> (Lawrence, 1960). NHMUK015991468 <bold>A</bold> ultimate leg-bearing and postpedal segments, ventral view <bold>B</bold> tip of right ultimate leg telopodite, ventral view <bold>C</bold> male gonopods, ventral view.</p></caption><graphic xmlns:xlink="http://www.w3.org/1999/xlink" xlink:href="zookeys-1228-225_article-143007__-g023.jpg" position="float" orientation="portrait" xlink:type="simple" id="oo_1257843.jpg"><uri content-type="original_file" xlink:type="simple">https://binary.pensoft.net/fig/1257843</uri></graphic></fig></tp:treatment-sec><tp:treatment-sec sec-type="remarks" id="SECID0ESNCI"><title>Remarks.</title><p>The taxonomy of <italic><tp:taxon-name><tp:taxon-name-part taxon-name-part-type="genus" reg="Ityphilus">Ityphilus</tp:taxon-name-part></tp:taxon-name></italic> remains largely unresolved, especially outside of South America, where different authors have disagreed on its relation to <italic><tp:taxon-name><tp:taxon-name-part taxon-name-part-type="genus" reg="Ballophilus">Ballophilus</tp:taxon-name-part></tp:taxon-name></italic>, alternatively considering it a different genus (<xref ref-type="bibr" rid="B4">Attems 1929</xref>) or a synonym of <italic><tp:taxon-name><tp:taxon-name-part taxon-name-part-type="genus" reg="Ballophilus">Ballophilus</tp:taxon-name-part></tp:taxon-name></italic> (<xref ref-type="bibr" rid="B108">Verhoeff 1939</xref>). Recent revision of the genus (<xref ref-type="bibr" rid="B12">Bonato et al. 2007</xref>) has maintained the distinction between <italic><tp:taxon-name><tp:taxon-name-part taxon-name-part-type="genus" reg="Ityphilus">Ityphilus</tp:taxon-name-part></tp:taxon-name></italic> and <italic><tp:taxon-name><tp:taxon-name-part taxon-name-part-type="genus" reg="Ballophilus">Ballophilus</tp:taxon-name-part></tp:taxon-name></italic>, but remarked on the close relationship between the two, and on cases in which the presence of complete or nearly complete chitin lines is doubtful, such as in <italic><tp:taxon-name><tp:taxon-name-part taxon-name-part-type="genus" reg="Ityphilus">Ityphilus</tp:taxon-name-part><tp:taxon-name-part taxon-name-part-type="species" reg="boteltobogensis">boteltobogensis</tp:taxon-name-part></tp:taxon-name></italic> (Wang, 1955), despite this character being predominantly used to distinguish the two genera. Similarly, several <italic><tp:taxon-name><tp:taxon-name-part taxon-name-part-type="genus" reg="Ballophilus">Ballophilus</tp:taxon-name-part></tp:taxon-name></italic> species are described as bearing a cuticular thickening in the usual position of the chitin line (<xref ref-type="bibr" rid="B26">Demange 1963</xref>; <xref ref-type="bibr" rid="B76">Pereira et al. 1997</xref>), further confounding the utility of this character in taxonomy within the <tp:taxon-name><tp:taxon-name-part taxon-name-part-type="family">Ballophilidae</tp:taxon-name-part></tp:taxon-name>. The presence of a median sulcus in the second maxillary coxosternite has been shown to be unreliable in separating <italic><tp:taxon-name><tp:taxon-name-part taxon-name-part-type="genus" reg="Ballophilus">Ballophilus</tp:taxon-name-part></tp:taxon-name></italic> and <italic><tp:taxon-name><tp:taxon-name-part taxon-name-part-type="genus" reg="Ityphilus">Ityphilus</tp:taxon-name-part></tp:taxon-name></italic>. This character has been described in both <italic><tp:taxon-name><tp:taxon-name-part taxon-name-part-type="genus" reg="Ballophilus">Ballophilus</tp:taxon-name-part></tp:taxon-name></italic> (<xref ref-type="bibr" rid="B90">Ribaut 1914</xref>; <xref ref-type="bibr" rid="B76">Pereira et al. 1997</xref>) and <italic><tp:taxon-name><tp:taxon-name-part taxon-name-part-type="genus" reg="Ityphilus">Ityphilus</tp:taxon-name-part></tp:taxon-name></italic> (<xref ref-type="bibr" rid="B77">Pereira et al. 2000</xref>), in some cases as incomplete (<xref ref-type="bibr" rid="B15">Brölemann 1909</xref>) (Fig. <xref ref-type="fig" rid="F21">21B, C</xref>), and is not included in the most recent diagnosis of the latter genus (<xref ref-type="bibr" rid="B12">Bonato et al. 2007</xref>).</p><p><xref ref-type="bibr" rid="B108">Verhoeff (1939)</xref> described two <italic><tp:taxon-name><tp:taxon-name-part taxon-name-part-type="genus" reg="Ballophilus">Ballophilus</tp:taxon-name-part></tp:taxon-name></italic> species from Mauritius, <italic><tp:taxon-name><tp:taxon-name-part taxon-name-part-type="genus" reg="Ballophilus">B.</tp:taxon-name-part><tp:taxon-name-part taxon-name-part-type="species" reg="lawrencei">lawrencei</tp:taxon-name-part></tp:taxon-name></italic> Verhoeff, 1939 and <italic><tp:taxon-name><tp:taxon-name-part taxon-name-part-type="genus" reg="Ballophilus">B.</tp:taxon-name-part><tp:taxon-name-part taxon-name-part-type="species" reg="mauritianus">mauritianus</tp:taxon-name-part></tp:taxon-name></italic> Verhoeff, 1939. Both are known from single specimens but, according to their original description, compare closely with <italic><tp:taxon-name><tp:taxon-name-part taxon-name-part-type="genus" reg="Ballophilus">Ballophilus</tp:taxon-name-part><tp:taxon-name-part taxon-name-part-type="species" reg="allauadi">allauadi</tp:taxon-name-part></tp:taxon-name></italic> Ribaut, 1914 described from Eastern Africa. The Aldabra specimen differs from these species in the presence of pore fields on all but the first and last two leg-bearing segment metasternites (contrasting with the absence of the pore field on the first and the last four metasternites). Additionally, the distal end of the antenna of <italic><tp:taxon-name><tp:taxon-name-part taxon-name-part-type="genus" reg="Ballophilus">B.</tp:taxon-name-part><tp:taxon-name-part taxon-name-part-type="species" reg="lawrencei">lawrencei</tp:taxon-name-part></tp:taxon-name></italic> is illustrated as markedly less clavate than observed for the Aldabra specimen. Despite this, the <italic><tp:taxon-name><tp:taxon-name-part taxon-name-part-type="genus" reg="Ityphilus">Ityphilus</tp:taxon-name-part></tp:taxon-name></italic> specimen collected in Aldabra overlaps in the shape of the metasternal pore field, its position on a raised area and in the relative elongation of the ultimate leg-bearing segment telopodite and the number of leg-bearing segments with <italic><tp:taxon-name><tp:taxon-name-part taxon-name-part-type="genus" reg="Ballophilus">B.</tp:taxon-name-part><tp:taxon-name-part taxon-name-part-type="species" reg="lawrencei">lawrencei</tp:taxon-name-part></tp:taxon-name></italic>. As all Mauritian <italic><tp:taxon-name><tp:taxon-name-part taxon-name-part-type="genus" reg="Ballophilus">Ballophilus</tp:taxon-name-part></tp:taxon-name></italic> species are known solely from their holotypes, it is not possible to comment on intraspecific variability that may account for the overlap in these traits.</p><p><italic><tp:taxon-name><tp:taxon-name-part taxon-name-part-type="genus" reg="Ballophilus">Ballophilus</tp:taxon-name-part><tp:taxon-name-part taxon-name-part-type="species" reg="maldivensis">maldivensis</tp:taxon-name-part></tp:taxon-name></italic> Pocock, 1906, described from the Maldives, similarly resembles the Aldabra specimen in the shape of the metasternal pore fields and their pigmentation. The incomplete original description did not allow for comparison of any other putative diagnostic characters beside the number of leg-bearing segments (67 in the female holotype), which is lower than that of the Aldabra specimen (75 in a male). Re-examination of the holotype (Fig. <xref ref-type="fig" rid="F24">24</xref>), the sole known specimen, revealed several features that further distance it from the Aldabra specimen and bring it closer to the currently accepted diagnosis of <italic><tp:taxon-name><tp:taxon-name-part taxon-name-part-type="genus" reg="Ballophilus">Ballophilus</tp:taxon-name-part></tp:taxon-name></italic>. <italic><tp:taxon-name><tp:taxon-name-part taxon-name-part-type="genus" reg="Ballophilus">Ballophilus</tp:taxon-name-part><tp:taxon-name-part taxon-name-part-type="species" reg="maldivensis">maldivensis</tp:taxon-name-part></tp:taxon-name></italic> lacks chitin lines or any cuticular thickenings near their position (Fig. <xref ref-type="fig" rid="F24">24A, B</xref>). Other important differences from <tp:taxon-name><tp:taxon-name-part taxon-name-part-type="genus" reg="Ityphilus">I.</tp:taxon-name-part><tp:taxon-name-part taxon-name-part-type="uncertainty-rank">cf.</tp:taxon-name-part><tp:taxon-name-part taxon-name-part-type="species" reg="taeniaformis">taeniaformis</tp:taxon-name-part></tp:taxon-name> from Aldabra include the absence of the metasternal pore field from the last four leg-bearing segments and a more strongly enlarged ultimate leg telopodite (Fig. <xref ref-type="fig" rid="F24">24D</xref>).</p><fig id="F24" position="float" orientation="portrait"><object-id xmlns:xlink="http://www.w3.org/1999/xlink" content-type="doi" xlink:type="simple">10.3897/zookeys.1228.143007.figure24</object-id><object-id xmlns:xlink="http://www.w3.org/1999/xlink" content-type="arpha" xlink:type="simple">902CDC77-479C-5AF7-8A05-F5B52BE3EF58</object-id><label>Figure 24.</label><caption><p><italic><tp:taxon-name><tp:taxon-name-part taxon-name-part-type="genus" reg="Ballophilus">Ballophilus</tp:taxon-name-part><tp:taxon-name-part taxon-name-part-type="species" reg="maldivensis">maldivensis</tp:taxon-name-part></tp:taxon-name></italic> Pocock, 1906. BMNH #200555 <bold>A</bold> head and forcipular segment, ventral view <bold>B</bold> magnified view of forcipular coxosternite showing lateral pleurite and condyle, right side, ventral view <bold>C</bold> metasternite of leg-bearing segment 7, ventral view <bold>D</bold> ultimate leg-bearing and postpedal segments, ventral view.</p></caption><graphic xmlns:xlink="http://www.w3.org/1999/xlink" xlink:href="zookeys-1228-225_article-143007__-g024.jpg" position="float" orientation="portrait" xlink:type="simple" id="oo_1257844.jpg"><uri content-type="original_file" xlink:type="simple">https://binary.pensoft.net/fig/1257844</uri></graphic></fig><p><xref ref-type="bibr" rid="B46">Lawrence (1960)</xref> described three species assigned to <italic><tp:taxon-name><tp:taxon-name-part taxon-name-part-type="genus" reg="Ballophilus">Ballophilus</tp:taxon-name-part></tp:taxon-name></italic> from Madagascar, of which <italic><tp:taxon-name><tp:taxon-name-part taxon-name-part-type="genus" reg="Ballophilus">Ballophilus</tp:taxon-name-part><tp:taxon-name-part taxon-name-part-type="species" reg="taeniaformis">taeniaformis</tp:taxon-name-part></tp:taxon-name></italic> Lawrence, 1960 overlaps in nearly all diagnostic traits with the Aldabra material examined, differing only in the number of teeth on the dentate lamella of the mandible (7 in the Aldabra specimen compared to eight or nine in <italic><tp:taxon-name><tp:taxon-name-part taxon-name-part-type="genus" reg="Ballophilus">B.</tp:taxon-name-part><tp:taxon-name-part taxon-name-part-type="species" reg="taeniaformis">taeniaformis</tp:taxon-name-part></tp:taxon-name></italic>). Lawrence made no comment on the presence or absence of the chitin line on the forcipular coxosternite for the species he assigned to <italic><tp:taxon-name><tp:taxon-name-part taxon-name-part-type="genus" reg="Ballophilus">Ballophilus</tp:taxon-name-part></tp:taxon-name></italic>. As noted above, this character has been used to differentiate between the genera <italic><tp:taxon-name><tp:taxon-name-part taxon-name-part-type="genus" reg="Ballophilus">Ballophilus</tp:taxon-name-part></tp:taxon-name></italic> and <italic><tp:taxon-name><tp:taxon-name-part taxon-name-part-type="genus" reg="Ityphilus">Ityphilus</tp:taxon-name-part></tp:taxon-name></italic>, although its variability as discussed above and the lack of consensus on the status of <italic><tp:taxon-name><tp:taxon-name-part taxon-name-part-type="genus" reg="Ityphilus">Ityphilus</tp:taxon-name-part></tp:taxon-name></italic> at the time of Lawrence’s original description of <italic><tp:taxon-name><tp:taxon-name-part taxon-name-part-type="genus" reg="Ballophilus">B.</tp:taxon-name-part><tp:taxon-name-part taxon-name-part-type="species" reg="taeniaformis">taeniaformis</tp:taxon-name-part></tp:taxon-name></italic> prompt us to refer the examined specimen from Aldabra to <italic><tp:taxon-name><tp:taxon-name-part taxon-name-part-type="genus" reg="Ityphilus">Ityphilus</tp:taxon-name-part></tp:taxon-name></italic>.</p><p>In nearly all characters examined, the singular specimen from Aldabra agrees with the description of <italic><tp:taxon-name><tp:taxon-name-part taxon-name-part-type="genus" reg="Ityphilus">Ityphilus</tp:taxon-name-part><tp:taxon-name-part taxon-name-part-type="species" reg="melanostigma">melanostigma</tp:taxon-name-part></tp:taxon-name></italic> (Attems 1900) and the subsequent redescription of this species from specimens collected in the Seychelles (<xref ref-type="bibr" rid="B11">Bonato and Minelli 2010</xref>). However, the greatly reduced number of leg-bearing segments (75) relative to the presently known range within <italic><tp:taxon-name><tp:taxon-name-part taxon-name-part-type="genus" reg="Ityphilus">I.</tp:taxon-name-part><tp:taxon-name-part taxon-name-part-type="species" reg="melanostigma">melanostigma</tp:taxon-name-part></tp:taxon-name></italic> (95–101) suggest specific distinction, as extensive variation in leg-bearing segment number is not generally known from other species of <italic><tp:taxon-name><tp:taxon-name-part taxon-name-part-type="genus" reg="Ityphilus">Ityphilus</tp:taxon-name-part></tp:taxon-name></italic>. Other putative differences to the original description of <italic><tp:taxon-name><tp:taxon-name-part taxon-name-part-type="genus" reg="Ityphilus">I.</tp:taxon-name-part><tp:taxon-name-part taxon-name-part-type="species" reg="melanostigma">melanostigma</tp:taxon-name-part></tp:taxon-name></italic> include the greater relative enlargement of the ultimate leg pair telopodites in the Aldabra specimen, relative to <italic><tp:taxon-name><tp:taxon-name-part taxon-name-part-type="genus" reg="Ityphilus">Ityphilus</tp:taxon-name-part></tp:taxon-name></italic> specimens illustrated from the Seychelles (<xref ref-type="bibr" rid="B11">Bonato and Minelli 2010</xref>).</p></tp:treatment-sec><ref-list><ref id="B75"><mixed-citation xmlns:xlink="http://www.w3.org/1999/xlink" xlink:type="simple"><person-group><name name-style="western"><surname>Pereira</surname><given-names>LA</given-names></name></person-group> (<year>2017</year>) <article-title>A new miniature species of geophilomorph centipede from the Ecuadorian Amazon rainforest (<tp:taxon-name><tp:taxon-name-part taxon-name-part-type="class">Chilopoda</tp:taxon-name-part></tp:taxon-name>: <tp:taxon-name><tp:taxon-name-part taxon-name-part-type="order">Geophilomorpha</tp:taxon-name-part></tp:taxon-name>: <tp:taxon-name><tp:taxon-name-part taxon-name-part-type="family">Ballophilidae</tp:taxon-name-part></tp:taxon-name>).</article-title><source>Studies on Neotropical Fauna and Environment</source><volume>53</volume>(<issue>2</issue>): <fpage>91</fpage>–<lpage>106</lpage>. <ext-link xlink:href="10.1080/01650521.2017.1412687" ext-link-type="doi" xlink:type="simple">https://doi.org/10.1080/01650521.2017.1412687</ext-link></mixed-citation></ref><ref id="B4"><mixed-citation xmlns:xlink="http://www.w3.org/1999/xlink" xlink:type="simple"><person-group><name name-style="western"><surname>Attems</surname><given-names>C</given-names></name></person-group> (<year>1929</year>) <tp:taxon-name><tp:taxon-name-part taxon-name-part-type="order">Geophilomorpha</tp:taxon-name-part></tp:taxon-name>. Das Tierreich, 52. W. de Gruyter &amp; Co., Berlin/Leipzig. [XXIII +] 388 pp.</mixed-citation></ref><ref id="B108"><mixed-citation xmlns:xlink="http://www.w3.org/1999/xlink" xlink:type="simple"><person-group><name name-style="western"><surname>Verhoeff</surname><given-names>KW</given-names></name></person-group> (<year>1939</year>) <article-title>Chilopoden der Insel Mauritius.</article-title><source>Zoologische Jahrbucher, Abteilung für Systematik, Ökologie und Geographie der Tiere</source><volume>72</volume>: <fpage>71</fpage>–<lpage>98</lpage>.</mixed-citation></ref><ref id="B12"><mixed-citation xmlns:xlink="http://www.w3.org/1999/xlink" xlink:type="simple"><person-group><name name-style="western"><surname>Bonato</surname><given-names>L</given-names></name><name name-style="western"><surname>Pereira</surname><given-names>LA</given-names></name><name name-style="western"><surname>Minelli</surname><given-names>A</given-names></name></person-group> (<year>2007</year>) <article-title>Taxonomic and nomenclatural notes on the centipede genera <italic><tp:taxon-name><tp:taxon-name-part taxon-name-part-type="genus">Chomatobius</tp:taxon-name-part></tp:taxon-name></italic>, <italic><tp:taxon-name><tp:taxon-name-part taxon-name-part-type="genus">Ityphilus</tp:taxon-name-part></tp:taxon-name></italic>, <italic><tp:taxon-name><tp:taxon-name-part taxon-name-part-type="genus">Hapleurytion</tp:taxon-name-part></tp:taxon-name></italic>, <italic><tp:taxon-name><tp:taxon-name-part taxon-name-part-type="genus">Plateurytion</tp:taxon-name-part></tp:taxon-name></italic>, and <italic><tp:taxon-name><tp:taxon-name-part taxon-name-part-type="genus">Steneurytion</tp:taxon-name-part></tp:taxon-name></italic> (<tp:taxon-name><tp:taxon-name-part taxon-name-part-type="class">Chilopoda</tp:taxon-name-part></tp:taxon-name>: <tp:taxon-name><tp:taxon-name-part taxon-name-part-type="order">Geophilomorpha</tp:taxon-name-part></tp:taxon-name>).</article-title><source>Zootaxa</source><volume>1485</volume>: <fpage>1</fpage>–<lpage>12</lpage>. <ext-link xlink:href="10.11646/zootaxa.1485.1.1" ext-link-type="doi" xlink:type="simple">https://doi.org/10.11646/zootaxa.1485.1.1</ext-link></mixed-citation></ref><ref id="B26"><mixed-citation xmlns:xlink="http://www.w3.org/1999/xlink" xlink:type="simple"><person-group><name name-style="western"><surname>Demange</surname><given-names>JM</given-names></name></person-group> (<year>1963</year>) <article-title><tp:taxon-name><tp:taxon-name-part taxon-name-part-type="class">Chilopoda</tp:taxon-name-part></tp:taxon-name>.</article-title><source>La réserve naturelle integrale du Mont Nimba – Mémoires de l’Institut Française d’Afrique Noire</source><volume>5</volume>: <fpage>41</fpage>–<lpage>118</lpage>.</mixed-citation></ref><ref id="B76"><mixed-citation xmlns:xlink="http://www.w3.org/1999/xlink" xlink:type="simple"><person-group><name name-style="western"><surname>Pereira</surname><given-names>LA</given-names></name><name name-style="western"><surname>Foddai</surname><given-names>D</given-names></name><name name-style="western"><surname>Minelli</surname><given-names>A</given-names></name></person-group> (<year>1997</year>) <article-title>First Record of a Ballophilid Centipede from Argentina with a Description of <italic><tp:taxon-name><tp:taxon-name-part taxon-name-part-type="genus">Ballophilus</tp:taxon-name-part><tp:taxon-name-part taxon-name-part-type="species">ramirezi</tp:taxon-name-part></tp:taxon-name></italic> n.sp. (<tp:taxon-name><tp:taxon-name-part taxon-name-part-type="class">Chilopoda</tp:taxon-name-part></tp:taxon-name>: <tp:taxon-name><tp:taxon-name-part taxon-name-part-type="order">Geophilomorpha</tp:taxon-name-part></tp:taxon-name>: <tp:taxon-name><tp:taxon-name-part taxon-name-part-type="family">Ballophilidae</tp:taxon-name-part></tp:taxon-name>).</article-title><source>Studies on Neotropical Fauna and Environment</source><volume>31</volume>(<issue>3–4</issue>): <fpage>170</fpage>–<lpage>178</lpage>. <ext-link xlink:href="10.1076/snfe.31.3.170.13335" ext-link-type="doi" xlink:type="simple">https://doi.org/10.1076/snfe.31.3.170.13335</ext-link></mixed-citation></ref><ref id="B90"><mixed-citation xmlns:xlink="http://www.w3.org/1999/xlink" xlink:type="simple"><person-group><name name-style="western"><surname>Ribaut</surname><given-names>H</given-names></name></person-group> (<year>1914</year>) Voyage de Ch. Alluaud et R. Jeannel en Afrique Orientale (1911–1912). Résultats Scientifiques. Myriapodes. I. <tp:taxon-name><tp:taxon-name-part taxon-name-part-type="class">Chilopoda</tp:taxon-name-part></tp:taxon-name>. Libr. A. Schulz, Paris 1–35.</mixed-citation></ref><ref id="B77"><mixed-citation xmlns:xlink="http://www.w3.org/1999/xlink" xlink:type="simple"><person-group><name name-style="western"><surname>Pereira</surname><given-names>LA</given-names></name><name name-style="western"><surname>Foddai</surname><given-names>D</given-names></name><name name-style="western"><surname>Minelli</surname><given-names>A</given-names></name></person-group> (<year>2000</year>) <article-title>New taxa of Neotropical <tp:taxon-name><tp:taxon-name-part taxon-name-part-type="order">Geophilomorpha</tp:taxon-name-part></tp:taxon-name> (<tp:taxon-name><tp:taxon-name-part taxon-name-part-type="class">Chilopoda</tp:taxon-name-part></tp:taxon-name>).</article-title><source>Amazoniana</source><volume>16</volume>: <fpage>1</fpage>–<lpage>57</lpage>.</mixed-citation></ref><ref id="B15"><mixed-citation xmlns:xlink="http://www.w3.org/1999/xlink" xlink:type="simple"><person-group><name name-style="western"><surname>Brölemann</surname><given-names>H</given-names></name></person-group> (<year>1909</year>) <article-title>À propos d’un système des géophilomorphes.</article-title><source>Archives de Zoologie Expérimentale et Générale</source><volume>5</volume>(<issue>3</issue>): <fpage>303</fpage>–<lpage>340</lpage>.</mixed-citation></ref><ref id="B46"><mixed-citation xmlns:xlink="http://www.w3.org/1999/xlink" xlink:type="simple"><person-group><name name-style="western"><surname>Lawrence</surname><given-names>RF</given-names></name></person-group> (<year>1960</year>) <article-title>Myriapodes – Chilopodes.</article-title><source>Faune de Madagascar</source><volume>12</volume>: <fpage>1</fpage>–<lpage>123</lpage>.</mixed-citation></ref><ref id="B11"><mixed-citation xmlns:xlink="http://www.w3.org/1999/xlink" xlink:type="simple"><person-group><name name-style="western"><surname>Bonato</surname><given-names>L</given-names></name><name name-style="western"><surname>Minelli</surname><given-names>A</given-names></name></person-group> (<year>2010</year>) <article-title>The geophilomorph centipedes of the Seychelles (<tp:taxon-name><tp:taxon-name-part taxon-name-part-type="class">Chilopoda</tp:taxon-name-part></tp:taxon-name>: <tp:taxon-name><tp:taxon-name-part taxon-name-part-type="order">Geophilomorpha</tp:taxon-name-part></tp:taxon-name>).</article-title><source><tp:taxon-name><tp:taxon-name-part taxon-name-part-type="genus">Phelsuma</tp:taxon-name-part></tp:taxon-name></source><volume>18</volume>: <fpage>9</fpage>–<lpage>38</lpage>.</mixed-citation></ref></ref-list></tp:taxon-treatment>
